# Supplementary material for: Isopropyl­triphenyl­phospho­nium bromide monohydrate
Source: Acta Crystallogr Sect E Struct Rep Online. 2011 Nov 2;67(Pt 12):o3149. doi: 10.1107/S1600536811044849 (PMC3238822; doi:10.1107/S1600536811044849)
Supplement: Supplementary file 1 [file e-67-o3149-sup1.cif]

##############################################################################
#                                                                            #
# This CIF contains the data in a paper accepted for publication in          #
# Acta Crystallographica Section E. It conforms to the requirements of       #
# Notes for Authors for Acta Crystallographica Section E, and has been       #
# peer reviewed under the auspices of the IUCr Commission on Journals.       #
#                                                                            #
# Full details of the Crystallographic Information File format               #
# are given in the paper "The Crystallographic Information File (CIF):       #
# a New Standard Archive File for Crystallography" by S. R. Hall, F. H.      #
# Allen and I. D. Brown [Acta Cryst. (1991), A47, 655-685].                  #
#                                                                            #
# The current version of the core CIF dictionary is obtainable from          #
# ftp://ftp.iucr.org/pub/cif_core.dic.                                       #
#                                                                            #
# Software is freely available for graphical display of the structure(s)     #
# in this CIF. For information consult the CIF software page                 #
# http://www.iucr.org/resources/cif/software.                                #
#                                                                            #
# This file may be used for bona fide research purposes within the           #
# scientific community so long as proper attribution is given to the journal # 
# article from which it was obtained.                                        #
#                                                                            #
##############################################################################
data_I
_audit_creation_method     SHELXL-97
_chemical_name_systematic
;
Isopropyltriphenylphosphonium bromide monohydrate
;
_chemical_name_common     ?
_chemical_formula_moiety     'C21 H22 P +, Br -, H2 O'
_chemical_formula_sum     'C21 H24 Br O P'
_chemical_formula_iupac     'C21 H22 P +, Br -, H2 O'
_chemical_formula_weight     403.28
_chemical_melting_point     ?
_symmetry_cell_setting     orthorhombic
_symmetry_space_group_name_H-M     'P 21 21 21'
_symmetry_space_group_name_Hall     'P 2ac 2ab'
loop_
    _symmetry_equiv_pos_as_xyz
    'x, y, z'
    '-x+1/2, -y, z+1/2'
    'x+1/2, -y+1/2, -z'
    '-x, y+1/2, -z+1/2'
_cell_length_a     9.078(5)
_cell_length_b     13.043(5)
_cell_length_c     17.755(5)
_cell_angle_alpha     90
_cell_angle_beta     90
_cell_angle_gamma     90
_cell_volume     2102.3(15)
_cell_formula_units_Z     4
_cell_measurement_reflns_used     3565
_cell_measurement_theta_min     2.5204
_cell_measurement_theta_max     23.5329
_cell_measurement_temperature     293(2)
_exptl_crystal_description     ROD
_exptl_crystal_colour     colourless
_exptl_crystal_size_max     0.20
_exptl_crystal_size_mid     0.15
_exptl_crystal_size_min     0.13
_exptl_crystal_density_diffrn     1.274
_exptl_crystal_density_meas     ?
_exptl_crystal_density_method     'not measured'
_exptl_crystal_F_000     832
_exptl_absorpt_coefficient_mu     2.036
_exptl_absorpt_correction_type     multi-scan
_exptl_absorpt_process_details     '(SADABS; Sheldrick, 1996)'
_exptl_absorpt_correction_T_min     0.6682
_exptl_absorpt_correction_T_max     0.6883
_exptl_special_details     ?
_diffrn_ambient_temperature     293(2)
_diffrn_radiation_type     MoK\a
_diffrn_radiation_wavelength     0.71069
_diffrn_radiation_source     'fine-focus sealed tube'
_diffrn_radiation_monochromator     graphite
_diffrn_measurement_device_type     'Brucker APEXII CCD area-detector'
_diffrn_measurement_method     'phi and omega scans'
_diffrn_detector_area_resol_mean     ?
_diffrn_reflns_number     12177
_diffrn_reflns_av_R_equivalents     0.0340
_diffrn_reflns_av_sigmaI/netI     0.0601
_diffrn_reflns_theta_min     1.94
_diffrn_reflns_theta_max     26.37
_diffrn_reflns_theta_full     26.37
_diffrn_measured_fraction_theta_max     0.994
_diffrn_measured_fraction_theta_full     0.994
_diffrn_reflns_limit_h_min     -7
_diffrn_reflns_limit_h_max     11
_diffrn_reflns_limit_k_min     -16
_diffrn_reflns_limit_k_max     15
_diffrn_reflns_limit_l_min     -21
_diffrn_reflns_limit_l_max     21
_diffrn_standards_number     ?
_diffrn_standards_interval_count     ?
_diffrn_standards_interval_time     ?
_diffrn_standards_decay_%     ?
_refine_special_details
;
Refinement of <i>F</i>^2^ against ALL reflections. The weighted <i>R</i>-factor
<i>wR</i> and goodness of fit <i>S</i> are based on <i>F</i>^2^, conventional
<i>R</i>-factors <i>R</i> are based on <i>F</i>, with <i>F</i> set to zero for
negative <i>F</i>^2^. The threshold expression of <i>F</i>^2^ >
\s(<i>F</i>^2^) is used only for calculating <i>R</i>-factors(gt) <i>etc</i>.
and is not relevant to the choice of reflections for refinement.
<i>R</i>-factors based on <i>F</i>^2^ are statistically about twice as large
as those based on <i>F</i>, and <i>R</i>- factors based on ALL data will be
even larger.
;
_reflns_number_total     4250
_reflns_number_gt     3331
_reflns_threshold_expression     I>2sigma(I)
_refine_ls_structure_factor_coef     Fsqd
_refine_ls_matrix_type     full
_refine_ls_R_factor_all     0.0679
_refine_ls_R_factor_gt     0.0486
_refine_ls_wR_factor_gt     0.1306
_refine_ls_wR_factor_ref     0.1403
_refine_ls_goodness_of_fit_ref     1.030
_refine_ls_restrained_S_all     1.029
_refine_ls_number_reflns     4250
_refine_ls_number_parameters     228
_refine_ls_number_restraints     6
_refine_ls_hydrogen_treatment     constr
_refine_ls_weighting_scheme     calc
_refine_ls_weighting_details
                 'calc w=1/[\s^2^(Fo^2^)+(0.0853P)^2^] where P=(Fo^2^+2Fc^2^)/3'
_atom_sites_solution_hydrogens     geom
_atom_sites_solution_primary     direct
_atom_sites_solution_secondary     difmap
_refine_ls_shift/su_max     0.001
_refine_ls_shift/su_mean     0.000
_refine_diff_density_max     0.815
_refine_diff_density_min     -0.280
_refine_ls_extinction_method     none
_refine_ls_extinction_coef     ?
_refine_ls_abs_structure_details     'Flack (1983), 1799 Friedel pairs'
_refine_ls_abs_structure_Flack     0.014(13)
loop_
    _atom_type_symbol
    _atom_type_description
    _atom_type_scat_dispersion_real
    _atom_type_scat_dispersion_imag
    _atom_type_scat_source
    'C' 'C' 0.0033 0.0016
                         'International Tables Vol C Tables 4.2.6.8 and 6.1.1.4'
    'H' 'H' 0.0000 0.0000
                         'International Tables Vol C Tables 4.2.6.8 and 6.1.1.4'
    'P' 'P' 0.1023 0.0942
                         'International Tables Vol C Tables 4.2.6.8 and 6.1.1.4'
    'Br' 'Br' -0.2901 2.4595
                         'International Tables Vol C Tables 4.2.6.8 and 6.1.1.4'
    'O' 'O' 0.0106 0.0060
                         'International Tables Vol C Tables 4.2.6.8 and 6.1.1.4'
_computing_data_collection     'APEX2 (Bruker, 2005)'
_computing_cell_refinement     'SAINT (Bruker, 2005)'
_computing_data_reduction     'SAINT (Bruker, 2005)'
_computing_structure_solution     'SHELXS97 (Sheldrick, 2008)'
_computing_structure_refinement     'SHELXL97 (Sheldrick, 2008)'
_computing_molecular_graphics     'SHELXTL (Sheldrick, 2008)'
_computing_publication_material     'SHELXTL (Sheldrick, 2008)'
loop_
    _atom_site_type_symbol
    _atom_site_label
    _atom_site_fract_x
    _atom_site_fract_y
    _atom_site_fract_z
    _atom_site_U_iso_or_equiv
    _atom_site_adp_type
    _atom_site_calc_flag
    _atom_site_refinement_flags
    _atom_site_occupancy
    _atom_site_symmetry_multiplicity
    _atom_site_disorder_assembly
    _atom_site_disorder_group
    Br Br1 0.46181(8) 0.58731(5) 0.00805(3) 0.0720(2) Uani d . 1 1 . .
    C C1 0.2804(4) 0.5002(3) 0.7564(2) 0.0320(8) Uani d . 1 1 . .
    C C2 0.2503(5) 0.4645(3) 0.8289(3) 0.0468(11) Uani d . 1 1 . .
    H H2 0.2722 0.5050 0.8705 0.056 Uiso calc R 1 1 . .
    C C3 0.1873(6) 0.3679(4) 0.8386(3) 0.0570(13) Uani d . 1 1 . .
    H H3 0.1690 0.3433 0.8868 0.068 Uiso calc R 1 1 . .
    C C4 0.1527(5) 0.3098(3) 0.7778(3) 0.0502(13) Uani d . 1 1 . .
    H H4 0.1075 0.2466 0.7850 0.060 Uiso calc R 1 1 . .
    C C5 0.1833(5) 0.3426(3) 0.7054(3) 0.0463(12) Uani d . 1 1 . .
    H H5 0.1607 0.3011 0.6644 0.056 Uiso calc R 1 1 . .
    C C6 0.2478(4) 0.4378(3) 0.6943(2) 0.0371(9) Uani d . 1 1 . .
    H H6 0.2694 0.4602 0.6458 0.045 Uiso calc R 1 1 . .
    C C7 0.3207(5) 0.6876(3) 0.6626(2) 0.0340(9) Uani d . 1 1 . .
    C C8 0.4105(6) 0.7668(3) 0.6355(3) 0.0493(12) Uani d . 1 1 . .
    H H8 0.5032 0.7770 0.6564 0.059 Uiso calc R 1 1 . .
    C C9 0.3631(8) 0.8296(4) 0.5783(3) 0.0737(18) Uani d . 1 1 . .
    H H9 0.4228 0.8822 0.5604 0.088 Uiso calc R 1 1 . .
    C C10 0.2238(10) 0.8130(5) 0.5476(3) 0.082(2) Uani d . 1 1 . .
    H H10 0.1893 0.8561 0.5098 0.098 Uiso calc R 1 1 . .
    C C11 0.1386(7) 0.7354(6) 0.5719(3) 0.0754(18) Uani d . 1 1 . .
    H H11 0.0478 0.7239 0.5491 0.090 Uiso calc R 1 1 . .
    C C12 0.1835(5) 0.6726(4) 0.6299(3) 0.0498(12) Uani d . 1 1 . .
    H H12 0.1223 0.6205 0.6471 0.060 Uiso calc R 1 1 . .
    C C13 0.5706(4) 0.5878(3) 0.7380(2) 0.0312(8) Uani d . 1 1 . .
    C C14 0.6312(5) 0.5673(3) 0.6682(3) 0.0430(10) Uani d . 1 1 . .
    H H14 0.5765 0.5766 0.6245 0.052 Uiso calc R 1 1 . .
    C C15 0.7767(5) 0.5321(3) 0.6648(3) 0.0538(14) Uani d . 1 1 . .
    H H15 0.8199 0.5187 0.6183 0.065 Uiso calc R 1 1 . .
    C C16 0.8552(5) 0.5173(3) 0.7293(4) 0.0567(14) Uani d . 1 1 . .
    H H16 0.9514 0.4930 0.7264 0.068 Uiso calc R 1 1 . .
    C C17 0.7943(5) 0.5379(4) 0.7989(3) 0.0569(14) Uani d . 1 1 . .
    H H17 0.8493 0.5277 0.8425 0.068 Uiso calc R 1 1 . .
    C C18 0.6508(4) 0.5737(3) 0.8037(3) 0.0446(11) Uani d . 1 1 . .
    H H18 0.6089 0.5880 0.8503 0.054 Uiso calc R 1 1 . .
    C C19 0.3403(5) 0.7009(3) 0.8260(2) 0.0352(9) Uani d . 1 1 . .
    H H19 0.3655 0.6618 0.8713 0.042 Uiso calc R 1 1 . .
    C C20 0.4348(6) 0.7974(3) 0.8257(3) 0.0538(13) Uani d . 1 1 . .
    H H20A 0.4054 0.8408 0.7847 0.081 Uiso calc R 1 1 . .
    H H20B 0.5365 0.7789 0.8198 0.081 Uiso calc R 1 1 . .
    H H20C 0.4220 0.8334 0.8724 0.081 Uiso calc R 1 1 . .
    C C21 0.1779(5) 0.7266(4) 0.8303(3) 0.0530(12) Uani d . 1 1 . .
    H H21A 0.1593 0.7669 0.8745 0.079 Uiso calc R 1 1 . .
    H H21B 0.1216 0.6644 0.8327 0.079 Uiso calc R 1 1 . .
    H H21C 0.1498 0.7648 0.7864 0.079 Uiso calc R 1 1 . .
    O O1 0.4288(9) 0.4940(6) 0.5103(4) 0.0650(19) Uani d PD 0.50 1 . .
    H H1O1 0.3405 0.4745 0.5027 0.097 Uiso d PRD 0.50 1 . .
    H H2O1 0.4722 0.4469 0.4855 0.097 Uiso d PRD 0.50 1 . .
    O O2 0.6608(8) 0.3426(5) 0.4736(4) 0.0566(18) Uani d PD 0.50 1 . .
    H H1O2 0.6370 0.2797 0.4777 0.085 Uiso d PRD 0.50 1 . .
    H H2O2 0.7522 0.3365 0.4835 0.085 Uiso d PRD 0.50 1 . .
    P P1 0.37744(10) 0.61951(7) 0.74506(6) 0.0269(2) Uani d . 1 1 . .
loop_
    _atom_site_aniso_label
    _atom_site_aniso_U_11
    _atom_site_aniso_U_22
    _atom_site_aniso_U_33
    _atom_site_aniso_U_12
    _atom_site_aniso_U_13
    _atom_site_aniso_U_23
    Br1 0.0904(5) 0.0823(4) 0.0433(3) 0.0170(3) -0.0098(3) 0.0009(3)
    C1 0.0245(18) 0.0290(17) 0.042(2) 0.0013(15) 0.0014(18) 0.0014(17)
    C2 0.054(3) 0.039(2) 0.047(3) -0.008(2) 0.000(2) 0.005(2)
    C3 0.062(3) 0.048(3) 0.061(3) -0.016(3) 0.000(3) 0.019(2)
    C4 0.035(3) 0.032(2) 0.084(4) -0.0057(18) -0.004(2) 0.004(2)
    C5 0.035(2) 0.035(2) 0.068(3) -0.001(2) -0.006(2) -0.018(2)
    C6 0.033(2) 0.037(2) 0.041(2) 0.0025(18) 0.0034(18) -0.0061(18)
    C7 0.033(2) 0.032(2) 0.036(2) 0.0060(17) 0.0020(18) 0.0009(17)
    C8 0.059(3) 0.040(2) 0.049(3) 0.000(2) 0.006(2) 0.006(2)
    C9 0.111(5) 0.050(3) 0.061(4) 0.020(3) 0.026(4) 0.021(3)
    C10 0.125(6) 0.077(4) 0.042(3) 0.043(4) -0.001(4) 0.021(3)
    C11 0.071(4) 0.110(5) 0.045(3) 0.026(4) -0.017(3) 0.006(3)
    C12 0.043(3) 0.064(3) 0.043(3) 0.014(2) -0.006(2) 0.005(2)
    C13 0.0247(17) 0.0274(17) 0.042(2) 0.0007(14) 0.0065(16) -0.0011(17)
    C14 0.041(2) 0.036(2) 0.053(3) 0.000(2) 0.009(2) -0.0011(19)
    C15 0.041(3) 0.042(3) 0.079(4) 0.000(2) 0.028(3) -0.007(3)
    C16 0.029(2) 0.038(2) 0.104(5) 0.0034(19) 0.016(3) 0.006(3)
    C17 0.035(3) 0.053(3) 0.083(4) 0.003(2) -0.007(3) 0.016(3)
    C18 0.030(2) 0.049(3) 0.055(3) 0.006(2) 0.0002(19) 0.004(2)
    C19 0.037(2) 0.032(2) 0.036(2) 0.0005(17) 0.0023(18) -0.0023(16)
    C20 0.053(3) 0.037(2) 0.071(3) -0.009(2) 0.008(3) -0.010(2)
    C21 0.036(2) 0.061(3) 0.061(3) 0.009(2) 0.006(2) -0.012(2)
    O1 0.072(5) 0.077(5) 0.045(4) -0.015(4) -0.011(4) 0.001(3)
    O2 0.062(4) 0.059(4) 0.049(4) -0.009(3) 0.008(3) 0.013(3)
    P1 0.0222(4) 0.0273(4) 0.0313(5) 0.0001(4) 0.0016(4) 0.0009(4)
_geom_special_details
;
All e.s.d.'s (except the e.s.d. in the dihedral angle between two l.s. planes)
are estimated using the full covariance matrix. The cell e.s.d.'s are taken
into account individually in the estimation of e.s.d.'s in distances, angles
and torsion angles; correlations between e.s.d.'s in cell parameters are only
used when they are defined by crystal symmetry. An approximate (isotropic)
treatment of cell e.s.d.'s is used for estimating e.s.d.'s involving l.s.
planes.
;
loop_
    _geom_bond_atom_site_label_1
    _geom_bond_atom_site_label_2
    _geom_bond_site_symmetry_2
    _geom_bond_distance
    _geom_bond_publ_flag
    C1 C2 . 1.395(6) ?
    C1 C6 . 1.402(6) ?
    C1 P1 . 1.800(4) ?
    C2 C3 . 1.394(6) ?
    C2 H2 . 0.9300 ?
    C3 C4 . 1.355(7) ?
    C3 H3 . 0.9300 ?
    C4 C5 . 1.384(7) ?
    C4 H4 . 0.9300 ?
    C5 C6 . 1.387(6) ?
    C5 H5 . 0.9300 ?
    C6 H6 . 0.9300 ?
    C7 C12 . 1.388(6) ?
    C7 C8 . 1.400(6) ?
    C7 P1 . 1.789(4) ?
    C8 C9 . 1.374(7) ?
    C8 H8 . 0.9300 ?
    C9 C10 . 1.394(10) ?
    C9 H9 . 0.9300 ?
    C10 C11 . 1.345(10) ?
    C10 H10 . 0.9300 ?
    C11 C12 . 1.377(7) ?
    C11 H11 . 0.9300 ?
    C12 H12 . 0.9300 ?
    C13 C14 . 1.382(6) ?
    C13 C18 . 1.387(6) ?
    C13 P1 . 1.806(4) ?
    C14 C15 . 1.400(6) ?
    C14 H14 . 0.9300 ?
    C15 C16 . 1.363(8) ?
    C15 H15 . 0.9300 ?
    C16 C17 . 1.381(8) ?
    C16 H16 . 0.9300 ?
    C17 C18 . 1.386(6) ?
    C17 H17 . 0.9300 ?
    C18 H18 . 0.9300 ?
    C19 C21 . 1.514(6) ?
    C19 C20 . 1.523(6) ?
    C19 P1 . 1.818(4) ?
    C19 H19 . 0.9800 ?
    C20 H20A . 0.9600 ?
    C20 H20B . 0.9600 ?
    C20 H20C . 0.9600 ?
    C21 H21A . 0.9600 ?
    C21 H21B . 0.9600 ?
    C21 H21C . 0.9600 ?
    O1 H1O1 . 0.8522 ?
    O1 H2O1 . 0.8527 ?
    O2 H1O2 . 0.8515 ?
    O2 H2O2 . 0.8512 ?
loop_
    _geom_angle_atom_site_label_1
    _geom_angle_atom_site_label_2
    _geom_angle_atom_site_label_3
    _geom_angle_site_symmetry_1
    _geom_angle_site_symmetry_3
    _geom_angle
    _geom_angle_publ_flag
    C2 C1 C6 . . 119.4(4) ?
    C2 C1 P1 . . 119.2(3) ?
    C6 C1 P1 . . 121.1(3) ?
    C3 C2 C1 . . 119.7(5) ?
    C3 C2 H2 . . 120.2 ?
    C1 C2 H2 . . 120.2 ?
    C4 C3 C2 . . 120.2(5) ?
    C4 C3 H3 . . 119.9 ?
    C2 C3 H3 . . 119.9 ?
    C3 C4 C5 . . 121.4(4) ?
    C3 C4 H4 . . 119.3 ?
    C5 C4 H4 . . 119.3 ?
    C4 C5 C6 . . 119.5(4) ?
    C4 C5 H5 . . 120.2 ?
    C6 C5 H5 . . 120.2 ?
    C5 C6 C1 . . 119.8(4) ?
    C5 C6 H6 . . 120.1 ?
    C1 C6 H6 . . 120.1 ?
    C12 C7 C8 . . 118.9(4) ?
    C12 C7 P1 . . 122.0(3) ?
    C8 C7 P1 . . 118.7(3) ?
    C9 C8 C7 . . 120.8(5) ?
    C9 C8 H8 . . 119.6 ?
    C7 C8 H8 . . 119.6 ?
    C8 C9 C10 . . 118.7(6) ?
    C8 C9 H9 . . 120.7 ?
    C10 C9 H9 . . 120.7 ?
    C11 C10 C9 . . 120.9(5) ?
    C11 C10 H10 . . 119.6 ?
    C9 C10 H10 . . 119.6 ?
    C10 C11 C12 . . 121.1(6) ?
    C10 C11 H11 . . 119.4 ?
    C12 C11 H11 . . 119.4 ?
    C11 C12 C7 . . 119.6(5) ?
    C11 C12 H12 . . 120.2 ?
    C7 C12 H12 . . 120.2 ?
    C14 C13 C18 . . 121.2(4) ?
    C14 C13 P1 . . 119.5(3) ?
    C18 C13 P1 . . 118.8(3) ?
    C13 C14 C15 . . 118.6(5) ?
    C13 C14 H14 . . 120.7 ?
    C15 C14 H14 . . 120.7 ?
    C16 C15 C14 . . 120.2(5) ?
    C16 C15 H15 . . 119.9 ?
    C14 C15 H15 . . 119.9 ?
    C15 C16 C17 . . 121.1(4) ?
    C15 C16 H16 . . 119.5 ?
    C17 C16 H16 . . 119.5 ?
    C16 C17 C18 . . 119.7(5) ?
    C16 C17 H17 . . 120.1 ?
    C18 C17 H17 . . 120.1 ?
    C17 C18 C13 . . 119.2(5) ?
    C17 C18 H18 . . 120.4 ?
    C13 C18 H18 . . 120.4 ?
    C21 C19 C20 . . 111.4(4) ?
    C21 C19 P1 . . 110.5(3) ?
    C20 C19 P1 . . 112.1(3) ?
    C21 C19 H19 . . 107.6 ?
    C20 C19 H19 . . 107.6 ?
    P1 C19 H19 . . 107.6 ?
    C19 C20 H20A . . 109.5 ?
    C19 C20 H20B . . 109.5 ?
    H20A C20 H20B . . 109.5 ?
    C19 C20 H20C . . 109.5 ?
    H20A C20 H20C . . 109.5 ?
    H20B C20 H20C . . 109.5 ?
    C19 C21 H21A . . 109.5 ?
    C19 C21 H21B . . 109.5 ?
    H21A C21 H21B . . 109.5 ?
    C19 C21 H21C . . 109.5 ?
    H21A C21 H21C . . 109.5 ?
    H21B C21 H21C . . 109.5 ?
    H1O1 O1 H2O1 . . 98.0 ?
    H1O2 O2 H2O2 . . 98.0 ?
    C7 P1 C1 . . 112.38(19) ?
    C7 P1 C13 . . 109.67(19) ?
    C1 P1 C13 . . 106.56(17) ?
    C7 P1 C19 . . 107.68(18) ?
    C1 P1 C19 . . 108.99(19) ?
    C13 P1 C19 . . 111.62(19) ?
loop_
    _geom_hbond_atom_site_label_D
    _geom_hbond_atom_site_label_H
    _geom_hbond_atom_site_label_A
    _geom_hbond_site_symmetry_A
    _geom_hbond_distance_DH
    _geom_hbond_distance_HA
    _geom_hbond_distance_DA
    _geom_hbond_angle_DHA
    _geom_hbond_publ_flag
    O1 H1O1 Br1 2_565 0.85 2.86 3.701(8) 168.91 y
    O1 H2O1 O2 . 0.85 2.20 2.960(11) 148.89 y
    O2 H1O2 Br1 4_645 0.85 2.68 3.526(7) 175.08 y
    O2 H2O2 Br1 2_665 0.85 2.81 3.598(8) 153.85 y
    C19 H19 Br1 1_556 0.98 2.76 3.723(4) 168.69 y
_iucr_refine_instructions_details
;
TITL                               110723c in P2(1)2(1)2(1)
CELL   0.71069      9.078   13.043   17.755   90.000   90.000   90.000
ZERR         4      0.005    0.005    0.005    0.005    0.005    0.005
LATT -1
SYMM  0.50000-X,-Y, 0.50000+Z
SYMM  0.50000+X, 0.50000-Y,-Z
SYMM -X, 0.50000+Y, 0.50000-Z
SFAC C  H  P  Br O
UNIT 84 96 4 4 4
L.S. 50
ACTA
LIST 4
BOND  $H
PLAN 25
SHEL 999 0.8
DFIX 0.85 0.005 O1 H1O1 O1 H2O1  O2 H1O2 O2 H2O2
DFIX 1.29 0.01 H1O1 H2O1 H1O2 H2O2
FREE H2O1 H1O1
FREE H2O2 H1O2
WGHT    0.085300
FVAR       0.56655
BR1   4    0.461815    0.587314    0.008052    11.00000    0.09042    0.08235 =
         0.04327    0.00089   -0.00985    0.01704
C1    1    0.280389    0.500164    0.756434    11.00000    0.02448    0.02895 =
         0.04250    0.00138    0.00143    0.00134
C2    1    0.250309    0.464514    0.828891    11.00000    0.05401    0.03943 =
         0.04708    0.00475    0.00005   -0.00815
AFIX  43
H2    2    0.272159    0.504982    0.870545    11.00000   -1.20000
AFIX   0
C3    1    0.187313    0.367896    0.838560    11.00000    0.06158    0.04839 =
         0.06093    0.01858    0.00007   -0.01621
AFIX  43
H3    2    0.168999    0.343276    0.886817    11.00000   -1.20000
AFIX   0
C4    1    0.152730    0.309814    0.777833    11.00000    0.03491    0.03193 =
         0.08372    0.00407   -0.00424   -0.00573
AFIX  43
H4    2    0.107511    0.246579    0.784988    11.00000   -1.20000
AFIX   0
C5    1    0.183283    0.342606    0.705363    11.00000    0.03526    0.03527 =
         0.06836   -0.01766   -0.00609   -0.00117
AFIX  43
H5    2    0.160693    0.301099    0.664369    11.00000   -1.20000
AFIX   0
C6    1    0.247818    0.437793    0.694306    11.00000    0.03302    0.03718 =
         0.04111   -0.00609    0.00336    0.00252
AFIX  43
H6    2    0.269431    0.460195    0.645822    11.00000   -1.20000
AFIX   0
C7    1    0.320737    0.687640    0.662574    11.00000    0.03335    0.03242 =
         0.03618    0.00087    0.00200    0.00603
C8    1    0.410454    0.766809    0.635483    11.00000    0.05883    0.03993 =
         0.04919    0.00650    0.00615    0.00027
AFIX  43
H8    2    0.503196    0.776972    0.656445    11.00000   -1.20000
AFIX   0
C9    1    0.363076    0.829632    0.578310    11.00000    0.11058    0.04982 =
         0.06067    0.02079    0.02616    0.02029
AFIX  43
H9    2    0.422754    0.882231    0.560435    11.00000   -1.20000
AFIX   0
C10   1    0.223769    0.812990    0.547609    11.00000    0.12548    0.07687 =
         0.04224    0.02053   -0.00131    0.04284
AFIX  43
H10   2    0.189282    0.856138    0.509820    11.00000   -1.20000
AFIX   0
C11   1    0.138569    0.735375    0.571902    11.00000    0.07061    0.11033 =
         0.04525    0.00559   -0.01700    0.02644
AFIX  43
H11   2    0.047787    0.723877    0.549147    11.00000   -1.20000
AFIX   0
C12   1    0.183524    0.672632    0.629922    11.00000    0.04254    0.06362 =
         0.04311    0.00543   -0.00553    0.01387
AFIX  43
H12   2    0.122260    0.620499    0.647119    11.00000   -1.20000
AFIX   0
C13   1    0.570582    0.587805    0.738017    11.00000    0.02467    0.02744 =
         0.04158   -0.00110    0.00651    0.00066
C14   1    0.631201    0.567257    0.668227    11.00000    0.04099    0.03551 =
         0.05259   -0.00109    0.00941    0.00009
AFIX  43
H14   2    0.576485    0.576620    0.624482    11.00000   -1.20000
AFIX   0
C15   1    0.776686    0.532057    0.664789    11.00000    0.04073    0.04220 =
         0.07855   -0.00653    0.02757    0.00008
AFIX  43
H15   2    0.819909    0.518678    0.618328    11.00000   -1.20000
AFIX   0
C16   1    0.855228    0.517320    0.729314    11.00000    0.02856    0.03754 =
         0.10393    0.00621    0.01638    0.00341
AFIX  43
H16   2    0.951383    0.493043    0.726387    11.00000   -1.20000
AFIX   0
C17   1    0.794317    0.537857    0.798950    11.00000    0.03467    0.05267 =
         0.08325    0.01605   -0.00696    0.00312
AFIX  43
H17   2    0.849322    0.527717    0.842507    11.00000   -1.20000
AFIX   0
C18   1    0.650846    0.573651    0.803676    11.00000    0.02986    0.04919 =
         0.05485    0.00372    0.00021    0.00599
AFIX  43
H18   2    0.608920    0.587999    0.850291    11.00000   -1.20000
AFIX   0
C19   1    0.340302    0.700889    0.825995    11.00000    0.03737    0.03176 =
         0.03644   -0.00228    0.00227    0.00047
AFIX  13
H19   2    0.365531    0.661759    0.871314    11.00000   -1.20000
AFIX   0
C20   1    0.434774    0.797424    0.825706    11.00000    0.05337    0.03681 =
         0.07114   -0.01047    0.00793   -0.00883
AFIX 137
H20A  2    0.405354    0.840829    0.784712    11.00000   -1.50000
H20B  2    0.536455    0.778871    0.819801    11.00000   -1.50000
H20C  2    0.422043    0.833402    0.872424    11.00000   -1.50000
AFIX   0
C21   1    0.177895    0.726586    0.830282    11.00000    0.03623    0.06147 =
         0.06117   -0.01230    0.00556    0.00894
AFIX 137
H21A  2    0.159329    0.766882    0.874521    11.00000   -1.50000
H21B  2    0.121615    0.664356    0.832669    11.00000   -1.50000
H21C  2    0.149751    0.764813    0.786375    11.00000   -1.50000
AFIX   0
O1    5    0.428834    0.493987    0.510303    10.50000    0.07246    0.07722 =
         0.04517    0.00150   -0.01083   -0.01486
AFIX   3
H1O1  2    0.340466    0.474530    0.502694    10.50000   -1.50000
H2O1  2    0.472244    0.446854    0.485501    10.50000   -1.50000
AFIX   0
O2    5    0.660848    0.342627    0.473646    10.50000    0.06170    0.05907 =
         0.04900    0.01317    0.00767   -0.00909
AFIX   3
H1O2  2    0.636981    0.279737    0.477735    10.50000   -1.50000
H2O2  2    0.752202    0.336476    0.483451    10.50000   -1.50000
AFIX   0
P1    3    0.377438    0.619509    0.745056    11.00000    0.02219    0.02728 =
         0.03133    0.00094    0.00160    0.00015
HKLF      4
REM                                110723c in P2(1)2(1)2(1)
REM R1 =  0.0486 for   3331 Fo > 4sig(Fo)  and  0.0679 for all   4250 data
REM    228 parameters refined using      6 restraints
END
WGHT      0.0837      0.0000
REM Highest difference peak  0.815,  deepest hole -0.280,  1-sigma level  0.114
Q1    1   0.4017  0.4586  0.5066  11.00000  0.05    0.82
Q2    1   0.6434  0.3182  0.4893  11.00000  0.05    0.81
Q3    1   0.6559  0.3708  0.4958  11.00000  0.05    0.79
Q4    1   0.4760  0.4785  0.4896  11.00000  0.05    0.75
Q5    1   0.4436  0.6575  0.0039  11.00000  0.05    0.51
Q6    1   0.3979  0.6397  0.0037  11.00000  0.05    0.48
Q7    1   0.5628  0.6257 -0.0029  11.00000  0.05    0.45
Q8    1   0.6851  0.4606  0.4934  11.00000  0.05    0.44
Q9    1   0.3704  0.5343 -0.0002  11.00000  0.05    0.40
Q10   1   0.4749  0.5882  0.0563  11.00000  0.05    0.33
Q11   1   0.4849  0.4954  0.0025  11.00000  0.05    0.31
Q12   1   0.3662  0.4620 -0.0080  11.00000  0.05    0.25
Q13   1   0.3602  0.7985  0.5011  11.00000  0.05    0.24
Q14   1   0.3462  0.6971  0.5087  11.00000  0.05    0.24
Q15   1  -0.1044  0.7867  0.4978  11.00000  0.05    0.24
Q16   1   0.4843  0.5947  0.7403  11.00000  0.05    0.24
Q17   1   0.4705  0.5953 -0.0428  11.00000  0.05    0.24
Q18   1   0.8516  0.3140  0.4829  11.00000  0.05    0.23
Q19   1   0.3567  0.5520  0.7527  11.00000  0.05    0.23
Q20   1   0.2236  0.7642  0.5246  11.00000  0.05    0.23
Q21   1   0.8208  0.3592  0.4990  11.00000  0.05    0.23
Q22   1   0.7793  0.2217  0.5003  11.00000  0.05    0.22
Q23   1   0.3779  0.6270  0.6912  11.00000  0.05    0.21
Q24   1   0.8382  0.2234  0.4960  11.00000  0.05    0.21
Q25   1   0.4398  0.6311  0.4998  11.00000  0.05    0.21
;
data_global
_journal_date_recd_electronic     2011-10-04
_journal_date_accepted     2011-10-26
_journal_name_full     'Acta Crystallographica, Section E'
_journal_year     2011
_journal_volume     67
_journal_issue     12
_journal_page_first     o3149
_journal_page_last     o3149
_journal_paper_category     QO
_journal_coeditor_code     SU2327
_publ_contact_author_name     'CHen^*^, HongYu'
_publ_contact_author_address
;
School of Chemistry and Chemical Engineering,
TaiShan Medical University
Tai'an 271016
People's Republic of China
;
_publ_contact_author_email     binboll@126.com
_publ_contact_author_fax     '86 0531 6232121'
_publ_contact_author_phone     '86 0531 6232121'
_publ_section_title
;
Isopropyltriphenylphosphonium bromide monohydrate
;
loop_
    _publ_author_name
    _publ_author_footnote
    _publ_author_address
    'Wang, Hai' ?
;
School of Chemistry and Chemical Engineering,
TaiShan Medical University
Tai'an 271016
People's Republic of China
;
    'Zhang, Xi-Man' ?
;
School of Chemistry and Chemical Engineering,
TaiShan Medical University
Tai'an 271016
People's Republic of China
;
    'Li, Ping' ?
;
School of Chemistry and Chemical Engineering,
TaiShan Medical University
Tai'an 271016
People's Republic of China
;
    'Chen, Hong-Yu' ?
;
School of Chemistry and Chemical Engineering,
TaiShan Medical University
Tai'an 271016
People's Republic of China
;
