# Supplementary material for: Isopropyl­triphenyl­phospho­nium bromide monohydrate
Source: Acta Crystallogr Sect E Struct Rep Online. 2011 Nov 2;67(Pt 12):o3149. doi: 10.1107/S1600536811044849 (PMC3238822; doi:10.1107/S1600536811044849)
Supplement: Supplementary file 2 [file e-67-o3149-Isup2.hkl]

#
# h,k,l, Fc-squared, Fo-squared, sigma(Fo-squared) and status flag
#
data_I
_shelx_title '                               110723c in P2(1)2(1)2(1)'
_shelx_refln_list_code          4
_shelx_F_calc_maximum      168.28
_exptl_crystal_F_000       832.00
_reflns_d_resolution_high  0.8000
 
loop_
 _symmetry_equiv_pos_as_xyz
 'x, y, z'
 '-x+1/2, -y, z+1/2'
 'x+1/2, -y+1/2, -z'
 '-x, y+1/2, -z+1/2'
 
_cell_length_a     9.0780
_cell_length_b    13.0430
_cell_length_c    17.7550
_cell_angle_alpha  90.000
_cell_angle_beta   90.000
_cell_angle_gamma  90.000
 
_shelx_F_squared_multiplier     1.000
 
loop_
 _refln_index_h
 _refln_index_k
 _refln_index_l
 _refln_F_squared_calc
 _refln_F_squared_meas
 _refln_F_squared_sigma
 _refln_observed_status
   2   0   0     3774.37     3758.08    230.05 o
   4   0   0     1658.66     2340.47    104.63 o
   6   0   0      506.40      510.78     28.38 o
   8   0   0        6.07        5.50     14.34 o
   1   1   0     3293.04     3426.81    209.21 o
   2   1   0    13156.63    15396.61    546.87 o
   3   1   0      315.58      575.73     19.56 o
   4   1   0      471.53      269.22     11.66 o
   5   1   0     2605.69     2713.81     86.08 o
   6   1   0       21.96       14.35      7.24 o
   7   1   0      129.44      111.46     10.55 o
   8   1   0      123.66      124.95     12.51 o
   9   1   0      192.58      223.86     17.87 o
  10   1   0       69.46       67.33     27.07 o
   0   2   0     1348.11     2228.49    136.52 o
   1   2   0    25305.65    22579.10    971.21 o
   2   2   0       80.33      198.16      9.09 o
   3   2   0       26.11       38.14      4.07 o
   4   2   0     4044.27     4373.47    136.92 o
   5   2   0       14.22        9.95      7.64 o
   6   2   0     1140.28     1228.11     41.41 o
   7   2   0      360.83      371.98     17.69 o
   8   2   0      216.05      182.52     14.75 o
   9   2   0        0.32       -2.86     16.87 o
  10   2   0       44.51       21.74     18.97 o
  11   2   0       83.16      126.96     31.81 o
   1   3   0     5067.76     3788.79    135.88 o
   2   3   0     2162.46     2160.20     66.74 o
   3   3   0      177.73      148.33      6.46 o
   4   3   0      309.76      222.42     10.60 o
   5   3   0     4500.64     4693.63    147.58 o
   6   3   0     1022.50     1060.48     37.55 o
   7   3   0      410.65      443.16     20.46 o
   8   3   0       97.57      117.22     17.38 o
   9   3   0       23.82        7.76     29.08 o
  10   3   0      431.61      464.74     34.23 o
  11   3   0       48.69       49.62     22.82 o
   0   4   0     1123.05     1135.91     71.22 o
   1   4   0    14042.71    14456.97    383.75 o
   2   4   0     4529.72     4434.91    156.92 o
   3   4   0     4017.16     3711.40    102.85 o
   4   4   0      340.03      454.28     17.51 o
   5   4   0      739.79      782.90     31.40 o
   6   4   0      201.81      181.61     12.10 o
   7   4   0        1.32      -12.82     12.82 o
   8   4   0      135.68      127.64     18.33 o
   9   4   0       36.96       29.41     18.77 o
  10   4   0        3.53       14.71     20.14 o
  11   4   0       22.59        5.10     22.46 o
   1   5   0        9.26        9.91      3.06 o
   2   5   0     2614.12     3611.98    128.34 o
   3   5   0     2653.61     2435.93     68.18 o
   4   5   0     1240.30     1292.95     37.53 o
   5   5   0     1380.41     1409.94     46.76 o
   6   5   0     1287.34     1313.68     50.78 o
   7   5   0       25.07       18.89     14.94 o
   8   5   0       69.51       27.20     16.86 o
   9   5   0      313.96      292.80     26.65 o
  10   5   0        2.18      -18.05     43.12 o
   0   6   0     1167.72      669.59     44.74 o
   1   6   0     2818.93     3455.53     92.97 o
   2   6   0    10045.92    10415.22    318.21 o
   3   6   0       63.32       89.12     18.78 o
   4   6   0      175.83      172.19      8.43 o
   5   6   0       10.07       16.08      7.22 o
   6   6   0      162.69      127.71     16.28 o
   7   6   0        5.34       -8.30     14.99 o
   8   6   0       30.49        8.06     16.42 o
   9   6   0      298.35      280.34     41.22 o
  10   6   0       55.32       87.52     24.44 o
   1   7   0       91.05      113.54      6.19 o
   2   7   0       34.75       44.16      5.92 o
   3   7   0        8.33       11.08      6.26 o
   4   7   0     1849.40     1872.00     59.43 o
   5   7   0      373.83      401.11     26.62 o
   6   7   0       36.81       47.34     14.45 o
   7   7   0      392.26      400.93     35.08 o
   8   7   0        1.36       12.66     18.72 o
   9   7   0       88.93      112.15     23.30 o
  10   7   0      246.38      272.38     30.24 o
   0   8   0      449.45      431.93     32.43 o
   1   8   0     4022.74     4016.74    108.32 o
   2   8   0       29.29       52.92      6.70 o
   3   8   0       46.15       51.93      7.29 o
   4   8   0      319.10      310.20     19.79 o
   5   8   0       74.13      107.02     15.38 o
   6   8   0       20.85       19.78     15.61 o
   7   8   0       29.93       45.38     23.16 o
   8   8   0      290.81      319.13     28.63 o
   9   8   0        0.65       13.83     28.79 o
   1   9   0      537.03      565.74     18.35 o
   2   9   0       31.01       34.85      7.47 o
   3   9   0      296.19      296.83     16.97 o
   4   9   0      629.65      574.46     33.72 o
   5   9   0      305.72      317.32     24.42 o
   6   9   0      383.94      447.20     31.56 o
   7   9   0       63.59       73.96     20.90 o
   8   9   0      296.45      361.48     40.49 o
   9   9   0      112.75      110.49     25.94 o
   0  10   0     1228.09     1205.44     57.84 o
   1  10   0      794.59      769.95     23.98 o
   2  10   0      887.82      871.98     30.51 o
   3  10   0      102.80      113.84     12.38 o
   4  10   0        2.81      -11.62     13.89 o
   5  10   0      169.34      257.29     32.93 o
   6  10   0       40.06       59.70     19.15 o
   7  10   0      133.51      123.43     24.31 o
   8  10   0        3.27       -0.60     22.88 o
   1  11   0        3.43       -0.96      7.47 o
   2  11   0      916.08      870.09     36.31 o
   3  11   0       20.56       17.90     14.79 o
   4  11   0      138.19      164.10     21.36 o
   5  11   0      177.65      216.95     24.01 o
   6  11   0      385.23      409.39     32.08 o
   7  11   0      192.19      250.50     29.36 o
   8  11   0       24.16       30.04     26.80 o
   0  12   0       77.91       99.61     15.97 o
   1  12   0      158.82      157.48     13.10 o
   2  12   0      289.64      294.70     27.42 o
   3  12   0        1.29        0.63     20.14 o
   4  12   0      179.81      281.68     26.70 o
   5  12   0        0.40        5.07     19.00 o
   6  12   0        1.19       29.37     22.43 o
   7  12   0       25.48       43.47     25.21 o
   1  13   0      100.57       79.57     14.78 o
   2  13   0        3.26       20.28     17.53 o
   3  13   0      256.61      242.84     25.47 o
   4  13   0        1.69      -18.80     18.80 o
   5  13   0      586.08      541.16     38.00 o
   6  13   0        3.43       10.68     24.50 o
   0  14   0        5.21        1.50     28.32 o
   1  14   0       26.35       52.28     27.63 o
   2  14   0       20.59       23.66     18.19 o
   3  14   0      825.36      875.64     51.25 o
   4  14   0        1.03       15.76     22.69 o
   5  14   0       55.57       88.21     25.00 o
   1  15   0      113.50      140.79     33.90 o
   2  15   0      127.29      165.43     36.92 o
   3  15   0        3.54      -19.38     26.62 o
   4  15   0        7.11       35.90     23.47 o
   1  16   0       18.28        1.00     37.60 o
   2  16   0       53.21       76.55     35.61 o
   1   0   1     4371.62     4351.28    189.52 o
   2   0   1     3021.85     3255.15    116.68 o
   3   0   1      663.26      718.40     23.68 o
   4   0   1     2384.98     1753.41     55.96 o
   5   0   1     4358.58     4431.54    138.83 o
   6   0   1     1642.78     1612.39     52.86 o
   7   0   1       85.28       80.00      9.78 o
   8   0   1      456.43      451.33     20.94 o
   9   0   1      205.27      189.03     17.11 o
  10   0   1       43.23       93.15     26.79 o
 -10   1   1      485.21      507.70     45.08 o
  -9   1   1       23.85       29.06     12.40 o
  -8   1   1      188.88      185.15     13.41 o
  -7   1   1       61.06       77.57     12.02 o
  -6   1   1       74.60       55.48      7.87 o
  -5   1   1      721.29      805.83     29.61 o
  -4   1   1     1645.18     1608.57     48.52 o
  -3   1   1     5708.36     5810.29    169.12 o
  -2   1   1     4954.39     4733.64    148.91 o
  -1   1   1     9933.66     7107.04    293.62 o
   0   1   1       93.49      765.85     47.17 o
   1   1   1     8790.64     6171.73    415.14 o
   2   1   1     4974.27     4871.05    170.94 o
   3   1   1     4839.30     5065.41    168.87 o
   4   1   1     1449.59     1400.41     48.16 o
   5   1   1      834.09      913.92     29.57 o
   6   1   1       75.08       74.18      8.18 o
   7   1   1       49.96       57.40      9.17 o
   8   1   1      204.73      189.47     13.42 o
   9   1   1       24.83       14.36     16.46 o
  10   1   1      455.32      467.73     36.54 o
 -10   2   1        4.80       -7.53     19.03 o
  -9   2   1      145.73      165.72     15.85 o
  -8   2   1      283.16      336.10     18.31 o
  -7   2   1      333.96      356.72     16.81 o
  -6   2   1      233.96      244.86     13.73 o
  -5   2   1     2878.58     2891.91     91.37 o
  -4   2   1     4892.85     4975.83    147.88 o
  -3   2   1     2990.78     3174.85     93.52 o
  -2   2   1       56.42       75.43      4.14 o
  -1   2   1      599.56      293.49     15.18 o
   0   2   1     3939.13     4362.17    188.33 o
   1   2   1      635.90      339.11     12.32 o
   2   2   1      123.25      118.42      7.62 o
   3   2   1     3402.35     3625.55    105.60 o
   4   2   1     4299.20     4477.15    147.58 o
   5   2   1     2827.05     2853.59     91.09 o
   6   2   1      289.70      303.62     13.71 o
   7   2   1      273.31      279.60     15.72 o
   8   2   1      340.83      386.95     20.60 o
   9   2   1      146.50      173.47     20.07 o
  10   2   1        6.60       -5.51     18.24 o
  11   2   1        4.59      -29.60     29.60 o
 -11   3   1      212.12      179.08     37.82 o
 -10   3   1       61.78       45.88     21.03 o
  -9   3   1       55.28       63.86     17.68 o
  -8   3   1       39.29       44.22     11.79 o
  -7   3   1      312.13      308.82     15.88 o
  -6   3   1     1095.96     1096.95     39.72 o
  -5   3   1      335.91      330.32     14.77 o
  -4   3   1     2331.00     2194.32     63.84 o
  -3   3   1      357.32      537.66     17.07 o
  -2   3   1     9339.85    10023.66    325.20 o
  -1   3   1    12327.87    13190.26    452.16 o
   0   3   1    15693.73    17899.43    770.16 o
   1   3   1    12032.30    12848.90    385.86 o
   2   3   1    10817.97    11316.52    376.42 o
   3   3   1      401.05      568.26     18.48 o
   4   3   1     1899.52     1780.46     63.24 o
   5   3   1      288.26      297.74     14.30 o
   6   3   1     1160.79     1187.64     39.69 o
   7   3   1      295.38      261.63     16.51 o
   8   3   1       55.52       49.63     15.76 o
   9   3   1       58.81       46.98     17.73 o
  10   3   1       80.28       86.98     21.39 o
  11   3   1      212.66      201.43     28.14 o
 -10   4   1        0.30        2.76     20.66 o
  -9   4   1      129.05      151.25     21.62 o
  -8   4   1       61.99       53.13     16.12 o
  -7   4   1      844.59      838.05     36.99 o
  -6   4   1      546.51      559.38     22.69 o
  -5   4   1     2544.92     2432.19     73.31 o
  -4   4   1     1912.38     1965.42     60.44 o
  -3   4   1     3796.18     3835.81    101.20 o
  -2   4   1     1387.59     1989.65     53.60 o
  -1   4   1     1866.71     2211.73     60.74 o
   0   4   1     4215.95     4217.21    150.69 o
   1   4   1     2125.23     2440.44    101.13 o
   2   4   1     1207.46     1819.00     59.20 o
   3   4   1     3334.66     3454.05    100.75 o
   4   4   1     2247.34     2345.61     68.22 o
   5   4   1     2130.70     2095.87     72.73 o
   6   4   1      549.04      533.78     24.73 o
   7   4   1     1030.28      995.58     46.92 o
   8   4   1       65.85       44.73     17.24 o
   9   4   1      162.34      177.17     22.24 o
  10   4   1        0.96      -16.16     24.35 o
 -10   5   1       48.24       53.82     21.21 o
  -9   5   1      253.77      229.73     24.50 o
  -8   5   1       90.11      119.12     23.30 o
  -7   5   1      521.53      470.84     31.52 o
  -6   5   1      710.47      667.75     26.25 o
  -5   5   1      325.78      345.61     13.92 o
  -4   5   1      555.75      645.50     20.14 o
  -3   5   1     2933.03     2905.76     91.52 o
  -2   5   1      196.78      219.70     10.02 o
  -1   5   1    10183.00    11154.28    284.33 o
   0   5   1     1359.35     1139.79     42.05 o
   1   5   1     8652.28     9751.72    471.49 o
   2   5   1      212.43      247.73      9.72 o
   3   5   1     2951.84     2952.89     90.67 o
   4   5   1      489.72      602.56     19.42 o
   5   5   1      314.04      309.27     16.60 o
   6   5   1      669.09      635.77     36.03 o
   7   5   1      517.07      527.45     32.59 o
   8   5   1       92.96       79.30     18.06 o
   9   5   1      287.04      291.58     26.04 o
  10   5   1       59.35       15.15     22.85 o
 -10   6   1       54.10       45.85     23.46 o
  -9   6   1       15.57       17.23     20.60 o
  -8   6   1      638.12      611.33     40.78 o
  -7   6   1       98.53       59.52     16.56 o
  -6   6   1     1370.51     1377.09     61.05 o
  -5   6   1      143.81      158.74     11.07 o
  -4   6   1     2344.20     2284.38     63.68 o
  -3   6   1      518.40      507.30     18.54 o
  -2   6   1     1576.23     1569.51     54.34 o
  -1   6   1     1136.96     1247.26     34.49 o
   0   6   1       90.88       77.43      6.26 o
   1   6   1     1152.22     1267.79     57.56 o
   2   6   1     1888.31     1879.60     54.31 o
   3   6   1      524.81      516.77     18.25 o
   4   6   1     2194.60     2189.50     70.35 o
   5   6   1      155.42      158.50     20.19 o
   6   6   1     1039.67     1078.06     60.20 o
   7   6   1       84.37       51.25     16.01 o
   8   6   1      783.00      832.66     43.19 o
   9   6   1       21.89       -3.70     19.50 o
  10   6   1       47.31        9.24     38.16 o
 -10   7   1       96.04       68.53     22.91 o
  -9   7   1      196.49      161.53     24.59 o
  -8   7   1        6.00       -1.31     19.15 o
  -7   7   1      446.63      479.83     33.28 o
  -6   7   1      221.59      243.91     20.64 o
  -5   7   1      161.45      192.07     11.68 o
  -4   7   1      892.15      960.95     31.58 o
  -3   7   1      592.71      584.19     21.47 o
  -2   7   1     2335.81     2414.16     67.28 o
  -1   7   1     4447.81     4506.23    115.79 o
   0   7   1     1998.57     1711.12     63.05 o
   1   7   1     3739.35     3912.65    192.06 o
   2   7   1     1781.28     1870.83     66.62 o
   3   7   1      620.80      609.94     21.22 o
   4   7   1      809.54      863.42     36.15 o
   5   7   1      190.50      175.06     17.30 o
   6   7   1      261.83      227.87     21.20 o
   7   7   1      403.91      441.30     31.18 o
   8   7   1        6.07       -3.41     19.66 o
   9   7   1      233.82      226.53     24.98 o
  10   7   1      103.95      115.84     31.12 o
  -9   8   1      312.09      335.37     32.38 o
  -8   8   1        6.48      -16.11     19.64 o
  -7   8   1      284.22      292.80     25.74 o
  -6   8   1      126.30      141.22     18.21 o
  -5   8   1      590.31      620.34     33.90 o
  -4   8   1      349.81      338.62     15.05 o
  -3   8   1      404.10      387.03     16.71 o
  -2   8   1      462.22      463.24     18.20 o
  -1   8   1      226.57      243.85     10.52 o
   0   8   1      211.37      217.38     12.12 o
   1   8   1      218.36      216.65     16.11 o
   2   8   1      454.56      488.54     18.16 o
   3   8   1      394.81      402.02     16.12 o
   4   8   1      300.81      282.90     21.72 o
   5   8   1      484.32      515.09     33.30 o
   6   8   1      131.52      137.20     19.64 o
   7   8   1      280.99      295.07     26.71 o
   8   8   1        9.24        3.82     19.85 o
   9   8   1      372.68      421.75     34.15 o
  -9   9   1       52.76       68.40     29.15 o
  -8   9   1        1.59       -4.33     19.98 o
  -7   9   1      134.41      167.39     24.12 o
  -6   9   1      425.43      481.66     32.71 o
  -5   9   1       39.59       55.37     15.85 o
  -4   9   1      272.75      281.19     17.44 o
  -3   9   1      921.36      951.36     31.36 o
  -2   9   1     2223.98     2100.63     61.04 o
  -1   9   1      147.36      176.53     11.54 o
   0   9   1     1814.52     1814.49     67.53 o
   1   9   1      191.81      214.83     10.13 o
   2   9   1     1812.65     1713.73     60.33 o
   3   9   1      819.49      827.47     36.02 o
   4   9   1      339.17      337.02     23.29 o
   5   9   1       60.87       67.71     16.67 o
   6   9   1      439.27      445.55     32.59 o
   7   9   1      156.45      144.61     23.20 o
   8   9   1        4.85       -0.51     21.71 o
   9   9   1       48.85       43.48     23.25 o
  -8  10   1      224.97      244.71     29.55 o
  -7  10   1      111.63      131.87     23.82 o
  -6  10   1      120.58      108.61     20.69 o
  -5  10   1      232.91      247.87     25.56 o
  -4  10   1      426.34      431.31     29.60 o
  -3  10   1      426.41      370.66     19.82 o
  -2  10   1      103.50       98.77      9.42 o
  -1  10   1      236.68      234.04     10.14 o
   0  10   1      366.48      329.85     17.76 o
   1  10   1      281.58      258.66     11.02 o
   2  10   1       73.94       62.93     17.44 o
   3  10   1      335.28      338.21     24.32 o
   4  10   1      364.96      392.78     28.59 o
   5  10   1      285.04      280.41     26.54 o
   6  10   1      124.95      145.95     25.06 o
   7  10   1       75.20       55.52     22.41 o
   8  10   1      273.24      299.93     30.44 o
  -8  11   1        3.88      -23.78     23.78 o
  -7  11   1       48.98       20.91     21.16 o
  -6  11   1       48.03       55.34     34.55 o
  -5  11   1      193.10      197.94     23.75 o
  -4  11   1       88.75      103.67     21.22 o
  -3  11   1      513.88      547.33     26.02 o
  -2  11   1       63.69       58.73     12.05 o
  -1  11   1      827.83      772.86     21.88 o
   0  11   1       40.72       32.20      9.49 o
   1  11   1      647.15      643.80     31.25 o
   2  11   1       80.06       70.87     11.94 o
   3  11   1      385.29      450.83     32.26 o
   4  11   1       82.81      114.58     19.26 o
   5  11   1      222.10      249.84     24.85 o
   6  11   1       60.91       66.41     21.27 o
   7  11   1       47.74       11.09     42.74 o
   8  11   1        4.23        3.61     25.10 o
  -7  12   1      155.61      106.56     26.21 o
  -6  12   1       94.21      104.26     38.55 o
  -5  12   1      136.68       94.75     21.24 o
  -4  12   1       47.77       75.39     19.36 o
  -3  12   1       35.60       34.40     32.63 o
  -2  12   1       99.19      109.41     14.22 o
  -1  12   1       77.59       82.98      9.57 o
   0  12   1      253.49      233.47     12.36 o
   1  12   1       79.96       88.17     13.57 o
   2  12   1       71.74       57.43     17.06 o
   3  12   1       32.98       18.28     17.11 o
   4  12   1       45.61       48.27     18.79 o
   5  12   1      126.18      118.23     30.92 o
   6  12   1       82.88      114.02     23.90 o
   7  12   1      171.16      188.97     30.02 o
  -6  13   1       81.43      113.76     25.88 o
  -5  13   1        3.16       19.25     23.46 o
  -4  13   1       42.39       52.89     20.57 o
  -3  13   1      101.45       98.09     20.36 o
  -2  13   1      894.07      822.76     45.80 o
  -1  13   1      139.31      210.72     27.72 o
   0  13   1       13.98       -2.75     10.17 o
   1  13   1      152.14      162.16     16.74 o
   2  13   1      773.06      792.81     45.78 o
   3  13   1      126.89      133.71     20.58 o
   4  13   1       58.67       54.82     20.48 o
   5  13   1        3.26      -14.33     21.02 o
   6  13   1       93.10       71.79     25.62 o
  -5  14   1       73.42       39.40     23.01 o
  -4  14   1      115.93      150.31     33.13 o
  -3  14   1       72.26       69.85     21.22 o
  -2  14   1       28.19       25.87     18.54 o
  -1  14   1       21.56       24.83     15.28 o
   0  14   1       36.07       18.66     15.91 o
   1  14   1       19.10       42.81     26.82 o
   2  14   1       28.85       34.86     19.30 o
   3  14   1       78.00       74.87     20.74 o
   4  14   1      130.23      144.17     40.52 o
   5  14   1       57.75       65.16     24.39 o
  -4  15   1        2.92        8.00     22.73 o
  -3  15   1      115.53      114.06     24.51 o
  -2  15   1       18.49       50.39     21.00 o
  -1  15   1      211.53      159.36     35.27 o
   0  15   1      161.33      148.49     35.42 o
   1  15   1      194.85      199.52     39.41 o
   2  15   1       30.88       10.50     31.84 o
   3  15   1       98.60      143.84     25.18 o
   4  15   1        1.41        9.43     23.89 o
  -2  16   1        7.52       26.39     35.21 o
   1  16   1       52.80       58.32     35.73 o
   0   0   2    13111.91     5689.14    349.68 o
   1   0   2      303.28      505.44     23.34 o
   2   0   2    28318.14    28502.46   1010.96 o
   3   0   2      140.77      160.42      7.32 o
   4   0   2     6747.63     6290.57    195.87 o
   5   0   2       18.03       26.46      5.81 o
   6   0   2        0.40        2.87      6.54 o
   7   0   2       11.53       14.40      8.38 o
   8   0   2      449.99      486.01     22.09 o
   9   0   2       16.88       24.25     13.56 o
  10   0   2        2.14      -16.14     18.59 o
 -10   1   2       38.56       10.66     26.08 o
  -9   1   2       10.40       10.05     11.89 o
  -8   1   2       87.10       72.01     11.59 o
  -7   1   2     1609.96     1641.98     54.70 o
  -6   1   2     1147.33     1123.47     37.76 o
  -5   1   2     2712.67     2823.62     89.92 o
  -4   1   2     2210.38     2060.05     65.35 o
  -3   1   2     8234.78     9853.67    306.18 o
  -2   1   2     1540.33     1152.98     34.75 o
  -1   1   2      362.83      448.84     19.75 o
   0   1   2      301.65      270.16     10.71 o
   1   1   2      301.75      381.40     27.88 o
   2   1   2     1759.11     1360.02     44.89 o
   3   1   2     8256.13     9901.33    305.99 o
   4   1   2     2197.38     2044.02     65.12 o
   5   1   2     2794.15     2844.14     89.70 o
   6   1   2     1093.25     1092.62     37.78 o
   7   1   2     1626.07     1646.27     54.59 o
   8   1   2       92.69       79.97     12.32 o
   9   1   2        1.80       -2.40     22.18 o
  10   1   2       35.04       33.03     30.33 o
  11   1   2       61.43       33.55     27.54 o
 -10   2   2        0.35      -23.90     23.90 o
  -9   2   2       85.05      116.66     15.35 o
  -8   2   2      330.58      321.22     17.61 o
  -7   2   2      687.38      754.00     28.96 o
  -6   2   2      210.46      242.55     17.15 o
  -5   2   2     1644.37     1478.67     49.60 o
  -4   2   2      161.35      186.22      9.67 o
  -3   2   2    16197.57    17713.34    489.27 o
  -2   2   2    10756.11    12913.01    351.35 o
  -1   2   2     1190.51     1170.03     36.71 o
   0   2   2      162.88       70.26      4.41 o
   2   2   2    10243.34    12622.75    455.20 o
   3   2   2    16180.01    18059.56    633.81 o
   4   2   2      247.33      252.62     15.51 o
   5   2   2     1687.73     1539.10     49.35 o
   6   2   2      194.25      226.39     12.26 o
   7   2   2      687.08      750.44     31.98 o
   8   2   2      344.61      314.28     26.53 o
   9   2   2       84.47      110.55     20.81 o
  10   2   2        0.38      -27.82     27.82 o
  11   2   2       10.22        8.37     23.25 o
 -10   3   2      120.03      100.75     21.91 o
  -9   3   2       27.03       47.82     17.88 o
  -8   3   2      601.60      617.50     29.18 o
  -7   3   2       31.81       33.17     13.82 o
  -6   3   2     2116.53     2137.28     68.85 o
  -5   3   2     2689.83     2864.90     91.71 o
  -4   3   2     4617.82     4424.45    122.52 o
  -3   3   2      956.25     1315.72     38.52 o
  -2   3   2     2557.60     2742.84     83.57 o
  -1   3   2    10922.51    13420.69    414.48 o
   0   3   2      279.64      416.02     19.48 o
   1   3   2    11269.66    13967.46    595.45 o
   2   3   2     2461.44     2627.41    117.44 o
   3   3   2     1004.42     1395.16     59.66 o
   4   3   2     4394.90     4370.85    158.20 o
   5   3   2     2666.95     2873.71     91.37 o
   6   3   2     2145.50     2059.77     77.67 o
   7   3   2       32.03       11.29     20.30 o
   8   3   2      674.32      627.32     40.94 o
   9   3   2       24.94       39.13     18.11 o
  10   3   2      110.39       93.37     34.89 o
  11   3   2       29.88        7.25     24.14 o
 -10   4   2       30.69       49.45     21.13 o
  -9   4   2       82.78       91.01     34.19 o
  -8   4   2      204.04      225.09     16.52 o
  -7   4   2       32.38       37.47     10.62 o
  -6   4   2      138.87      113.11     10.41 o
  -5   4   2     1000.23      999.10     34.96 o
  -4   4   2     4023.03     4055.97    116.76 o
  -3   4   2      447.91      437.21     14.46 o
  -2   4   2      436.58      404.99     13.15 o
  -1   4   2     5033.19     5024.01    181.93 o
   0   4   2     2240.86     2391.18     86.00 o
   1   4   2     5628.13     5483.51    229.09 o
   4   4   2     4199.93     4354.09    131.29 o
   5   4   2      967.19      985.62     38.80 o
   6   4   2      169.67      146.50     14.99 o
   7   4   2       20.91       19.88     13.99 o
   8   4   2      203.78      192.69     20.63 o
   9   4   2       72.48       76.09     37.98 o
  10   4   2       33.94       -3.67     21.50 o
 -10   5   2       16.20      -20.81     20.81 o
  -9   5   2        2.95       18.16     19.34 o
  -8   5   2      110.99      152.88     18.30 o
  -7   5   2     1659.96     1623.14     61.49 o
  -6   5   2        6.04       16.72     10.77 o
  -5   5   2     1399.11     1355.64     40.53 o
  -4   5   2      332.79      321.74     13.38 o
  -3   5   2       65.25       54.39      5.29 o
  -2   5   2     1466.58     1258.96     41.75 o
  -1   5   2     1181.40     1287.94     35.38 o
   0   5   2      153.58      149.36     13.08 o
   1   5   2     1215.09     1301.64     58.79 o
   2   5   2     1555.47     1356.64     41.29 o
   3   5   2       24.70       14.56      5.85 o
   4   5   2      356.68      350.31     12.06 o
   5   5   2     1414.52     1353.70     64.71 o
   6   5   2       24.71       19.13     12.53 o
   7   5   2     1611.92     1543.20     76.37 o
   8   5   2       90.96       71.92     18.78 o
   9   5   2        1.49       -5.23     18.59 o
  10   5   2       17.32       13.79     26.51 o
 -10   6   2       16.76       15.42     32.51 o
  -9   6   2      218.01      183.24     24.21 o
  -8   6   2       76.99       80.25     17.96 o
  -7   6   2       91.68       54.05     15.34 o
  -6   6   2      323.67      328.23     16.67 o
  -5   6   2      494.00      515.22     19.68 o
  -4   6   2     1237.91     1284.53     38.58 o
  -3   6   2      993.83     1026.69     33.95 o
  -2   6   2     1598.05     1459.42     47.12 o
  -1   6   2      281.98      236.60      8.10 o
   0   6   2     3383.56     2928.66    105.67 o
   1   6   2      279.77      239.64     15.15 o
   2   6   2     1615.66     1487.54     46.53 o
   3   6   2     1006.21     1016.91     33.24 o
   4   6   2     1294.78     1342.87     49.20 o
   5   6   2      468.83      453.54     29.05 o
   6   6   2      306.39      300.29     23.21 o
   7   6   2      109.07      103.68     18.64 o
   8   6   2       76.39       61.20     24.61 o
   9   6   2      213.16      197.23     43.49 o
  10   6   2        8.59       -4.02     22.67 o
 -10   7   2       95.46      102.17     23.61 o
  -9   7   2       12.53       -6.40     20.63 o
  -8   7   2       90.53      114.59     24.36 o
  -7   7   2       47.71       51.65     17.22 o
  -6   7   2     1794.94     1737.91     80.85 o
  -5   7   2      292.60      304.00     13.54 o
  -4   7   2       61.43       87.30      8.58 o
  -3   7   2     1864.36     1869.91     59.46 o
  -2   7   2      162.01      173.21     10.09 o
  -1   7   2     1222.83     1256.68     32.32 o
   0   7   2       90.22       99.05      7.72 o
   1   7   2     1221.31     1265.60     58.28 o
   2   7   2      166.20      173.70      8.73 o
   3   7   2     1848.48     1865.61     58.92 o
   4   7   2      112.17      130.41     13.97 o
   5   7   2      314.78      338.86     23.28 o
   6   7   2     1722.72     1643.27     81.40 o
   7   7   2       78.51       80.65     18.16 o
   8   7   2      108.96      149.06     23.20 o
   9   7   2        9.90       35.91     22.76 o
  10   7   2       92.00       67.43     23.83 o
  -9   8   2       63.11       80.53     23.24 o
  -8   8   2      116.07       92.37     22.46 o
  -7   8   2       76.46       80.54     18.47 o
  -6   8   2       83.61       98.37     17.15 o
  -5   8   2      375.13      376.52     25.64 o
  -4   8   2      110.07      112.68      9.73 o
  -3   8   2     1707.65     1664.37     56.75 o
  -2   8   2       73.52       69.05      8.64 o
  -1   8   2     1552.12     1638.40     40.27 o
   0   8   2      626.37      597.12     24.96 o
   1   8   2     1280.46     1379.51     72.35 o
   2   8   2       87.84       78.01     10.03 o
   3   8   2     2023.32     1914.31     65.62 o
   4   8   2      124.83      119.96     18.60 o
   5   8   2      380.74      366.49     33.12 o
   6   8   2       81.43       85.14     22.46 o
   7   8   2       77.40       81.60     19.55 o
   8   8   2      105.60      122.91     23.90 o
   9   8   2       56.32       35.18     21.51 o
  -9   9   2        7.98        9.32     23.81 o
  -8   9   2       51.29       62.72     21.71 o
  -7   9   2      161.69      155.34     21.84 o
  -6   9   2       94.64      109.86     18.89 o
  -5   9   2      255.37      208.14     21.94 o
  -4   9   2      556.61      537.86     22.00 o
  -3   9   2       66.17       70.41      8.85 o
  -2   9   2     1394.74     1430.12     46.10 o
  -1   9   2       39.92       33.37      5.39 o
   0   9   2       90.25      101.91      9.66 o
   1   9   2       51.37       44.50     20.94 o
   2   9   2     1331.82     1371.94     52.83 o
   3   9   2       73.85       86.69     14.69 o
   4   9   2      573.87      576.53     33.42 o
   5   9   2      261.03      271.97     22.84 o
   6   9   2      121.12      130.56     20.90 o
   7   9   2      164.90      150.87     22.54 o
   8   9   2       29.50       44.57     22.65 o
   9   9   2        9.03      -14.60     24.37 o
  -8  10   2        6.10        7.08     21.71 o
  -7  10   2        7.91       22.02     20.13 o
  -6  10   2       16.28        2.61     22.63 o
  -5  10   2      186.97      203.02     22.15 o
  -4  10   2      711.70      662.95     30.15 o
  -3  10   2      303.97      327.89     16.39 o
  -2  10   2      197.71      206.61     12.49 o
  -1  10   2      513.05      526.72     17.73 o
   0  10   2       39.54       40.06      9.36 o
   1  10   2      453.56      475.22     29.39 o
   2  10   2      211.76      230.98     14.51 o
   3  10   2      264.68      283.22     23.32 o
   4  10   2      712.18      651.30     37.97 o
   5  10   2      195.80      180.17     21.79 o
   6  10   2        8.92       22.03     40.33 o
   7  10   2        8.65       38.29     22.90 o
   8  10   2        5.80      -16.62     24.59 o
  -8  11   2       72.61       51.38     38.57 o
  -7  11   2       19.77       27.69     22.52 o
  -6  11   2      176.64      172.39     24.31 o
  -5  11   2      146.30      150.12     30.91 o
  -4  11   2        5.69        6.52     33.40 o
  -3  11   2      743.19      675.07     31.28 o
  -2  11   2     1644.05     1485.33     50.32 o
  -1  11   2      117.53      113.54      9.45 o
   0  11   2      129.01      110.35      8.57 o
   1  11   2      145.98      120.65     30.97 o
   2  11   2     1684.18     1577.98     72.88 o
   3  11   2      702.87      654.11     39.23 o
   4  11   2        2.74       17.32     16.00 o
   5  11   2      142.03      133.87     21.61 o
   6  11   2      176.09      185.83     26.61 o
   7  11   2       10.58       21.18     23.80 o
   8  11   2       73.37      116.85     28.32 o
  -7  12   2       19.83       15.49     23.04 o
  -6  12   2        1.54       20.01     21.76 o
  -5  12   2       73.65       50.78     20.06 o
  -4  12   2       65.35       64.15     34.41 o
  -3  12   2       36.14       28.09     13.78 o
  -2  12   2      181.57      229.71     22.84 o
  -1  12   2      219.99      212.74     12.05 o
   0  12   2     1225.10     1178.46     39.86 o
   1  12   2      183.32      167.24     18.91 o
   2  12   2      223.14      244.64     21.85 o
   3  12   2       41.65       52.58     18.05 o
   4  12   2       76.40       63.03     24.57 o
   5  12   2       80.35       81.70     21.78 o
   6  12   2        1.41        2.84     21.35 o
   7  12   2       14.55       27.04     24.47 o
  -6  13   2       15.58      -20.28     24.66 o
  -5  13   2       59.95       40.01     22.20 o
  -4  13   2       95.02       96.84     23.00 o
  -3  13   2      623.69      611.42     39.64 o
  -2  13   2       76.57       74.92     14.98 o
  -1  13   2      198.79      219.21     18.40 o
   0  13   2        0.13      -11.65     11.65 o
   1  13   2      198.39      210.86     31.47 o
   2  13   2       67.70       79.02     18.69 o
   3  13   2      630.52      585.60     38.95 o
   4  13   2       98.91      108.10     22.63 o
   5  13   2       57.86       80.11     24.11 o
   6  13   2       20.62       51.32     25.79 o
  -5  14   2       39.59       51.75     24.01 o
  -4  14   2       79.76       59.40     23.73 o
  -3  14   2       48.73       50.75     39.88 o
  -2  14   2       10.26       18.18     19.52 o
  -1  14   2      283.86      307.03     22.00 o
   0  14   2        7.47       29.55     19.63 o
   1  14   2      305.76      306.38     40.69 o
   2  14   2        9.16       18.23     27.91 o
   3  14   2       61.25       68.08     20.16 o
   4  14   2       88.61       83.44     22.58 o
   5  14   2       33.85        5.78     52.48 o
  -4  15   2       40.44       54.03     24.49 o
  -3  15   2        6.76       15.97     21.83 o
  -2  15   2      282.76      275.84     27.43 o
  -1  15   2       52.76       34.42     21.67 o
   0  15   2       16.42       44.34     39.50 o
   1  15   2       50.15       42.28     35.11 o
   2  15   2      291.18      329.93     41.62 o
   3  15   2        7.79      -18.29     31.59 o
   4  15   2       39.50       48.27     24.63 o
  -1  16   2       38.10      111.78     35.95 o
   0  16   2      222.62      221.79     41.62 o
   1  16   2       32.79       19.53     37.45 o
   1   0   3     2588.29     2829.12     86.88 o
   2   0   3     4909.62     5095.96    182.07 o
   3   0   3      157.53      194.87      8.49 o
   4   0   3      490.05      272.46     11.73 o
   5   0   3      209.78      180.17     13.99 o
   6   0   3     1197.20     1184.31     39.93 o
   7   0   3        3.27       -3.49      8.09 o
   8   0   3      512.56      517.29     26.13 o
   9   0   3      171.67      180.96     38.88 o
  10   0   3       24.79       64.89     22.79 o
  11   0   3       87.69       32.06     27.95 o
 -10   1   3      336.30      367.23     35.38 o
  -9   1   3       84.76      117.33     15.44 o
  -8   1   3       23.93        8.89     10.02 o
  -7   1   3      154.13      165.79     17.12 o
  -6   1   3      117.25       85.42      8.93 o
  -5   1   3      112.31      114.13      8.05 o
  -4   1   3      238.52      212.15     11.17 o
  -3   1   3     4099.85     4241.65    133.67 o
  -2   1   3     5417.95     4939.98    144.50 o
  -1   1   3    12904.31    10042.11    259.09 o
   0   1   3     2690.42     4955.69    214.03 o
   1   1   3    10982.45     8173.90    415.82 o
   2   1   3     4806.75     4409.57    168.00 o
   3   1   3     4137.43     4325.62    153.35 o
   4   1   3      337.06      293.22     15.21 o
   5   1   3      115.91      109.18      8.19 o
   6   1   3      140.89      118.93      9.61 o
   7   1   3      171.92      164.69     12.94 o
   8   1   3       18.35       -0.07     15.32 o
   9   1   3       63.33       71.73     19.34 o
  10   1   3      365.40      404.74     32.08 o
  11   1   3       83.99       72.57     35.25 o
  -9   2   3       22.04       18.02     12.79 o
  -8   2   3      437.77      456.09     21.03 o
  -7   2   3     1007.28     1010.85     35.09 o
  -6   2   3      347.19      321.44     16.53 o
  -5   2   3     1708.54     1787.37     57.10 o
  -4   2   3     1725.89     1688.91     58.86 o
  -3   2   3     2105.41     2110.15     59.94 o
  -2   2   3      911.14     1265.97     36.82 o
  -1   2   3     1866.23     1428.36     44.35 o
   0   2   3     5823.18     5313.37    179.61 o
   1   2   3     1839.93     1400.96     63.50 o
   2   2   3      674.35     1018.18     41.98 o
   3   2   3     2156.89     2147.81     77.06 o
   4   2   3     2065.63     1964.79     58.51 o
   5   2   3     1644.86     1716.09     56.54 o
   6   2   3      429.02      407.34     16.78 o
   7   2   3      949.56      892.99     38.82 o
   8   2   3      377.43      364.51     28.04 o
   9   2   3       29.58       10.93     32.40 o
  10   2   3       13.24        3.84     21.06 o
  11   2   3       14.02       24.27     24.45 o
 -10   3   3       88.39       66.14     26.14 o
  -9   3   3       93.45       86.54     14.79 o
  -8   3   3       53.34       63.53     20.09 o
  -7   3   3      111.65      112.54     12.09 o
  -6   3   3      661.91      666.31     25.43 o
  -5   3   3      245.08      241.94     12.87 o
  -4   3   3     1123.07     1055.00     34.51 o
  -3   3   3     1409.35     1761.44     49.74 o
  -2   3   3     5945.60     6225.21    192.65 o
  -1   3   3     1397.79     1725.28     47.96 o
   0   3   3    21197.42    23235.83    679.66 o
   1   3   3     1393.17     1725.06     77.00 o
   2   3   3     6147.73     6409.43    276.72 o
   3   3   3     1389.83     1727.31     63.69 o
   4   3   3     1419.00     1330.10     43.98 o
   5   3   3      278.52      281.05     12.86 o
   6   3   3      618.32      632.17     27.46 o
   7   3   3      122.81      109.42     16.46 o
   8   3   3       56.15       62.01     17.18 o
   9   3   3       88.35       63.56     20.17 o
  10   3   3       74.36       66.41     22.04 o
  11   3   3      130.67      122.36     42.09 o
 -10   4   3       33.33       61.59     21.42 o
  -9   4   3       88.19      110.49     19.21 o
  -8   4   3      191.97      202.68     16.40 o
  -7   4   3      819.63      876.89     31.54 o
  -6   4   3      417.83      415.05     19.85 o
  -5   4   3      971.89      938.24     29.51 o
  -4   4   3     1256.18     1293.35     36.02 o
  -3   4   3     2076.17     2283.65     67.66 o
  -2   4   3      326.67      505.26     18.02 o
  -1   4   3     2470.25     2771.48     94.05 o
   0   4   3     2407.80     2948.19     79.25 o
   1   4   3     2177.21     2515.46    118.30 o
   2   4   3      352.37      527.79     25.93 o
   3   4   3     2357.15     2590.55     87.16 o
   4   4   3     1034.45     1084.92     45.24 o
   6   4   3      524.66      552.40     29.73 o
   7   4   3      698.93      659.04     42.02 o
   8   4   3      159.90      157.06     26.62 o
   9   4   3       68.17       92.83     21.70 o
  10   4   3       32.36       63.18     22.26 o
 -10   5   3       87.17      105.86     23.55 o
  -9   5   3       76.88       75.24     19.55 o
  -8   5   3       31.73       31.38     15.67 o
  -7   5   3      216.00      235.04     29.03 o
  -6   5   3      672.33      573.08     24.38 o
  -5   5   3      328.32      320.74     13.87 o
  -4   5   3      153.73      185.94     18.96 o
  -3   5   3     1434.86     1375.90     43.79 o
  -2   5   3     1970.67     2081.30     73.62 o
  -1   5   3     6735.09     7668.62    213.49 o
   0   5   3      423.98      346.35     10.23 o
   1   5   3     7307.09     8183.95    343.24 o
   2   5   3     1946.82     2026.49     74.54 o
   3   5   3     1760.30     1744.74     56.44 o
   4   5   3      148.95      148.26      9.82 o
   5   5   3      280.36      282.18     21.04 o
   6   5   3      720.20      630.63     34.81 o
   7   5   3      217.07      223.35     20.80 o
   8   5   3       18.60       19.07     16.40 o
   9   5   3       58.67       38.82     20.87 o
  10   5   3       75.03       72.01     23.22 o
 -10   6   3        2.85       -4.64     22.55 o
  -9   6   3      100.61       91.67     27.17 o
  -8   6   3      527.09      549.15     35.30 o
  -7   6   3      125.81      129.34     23.24 o
  -6   6   3      780.02      786.93     27.73 o
  -5   6   3      211.41      197.71     11.11 o
  -4   6   3     1860.50     1791.97     54.20 o
  -3   6   3      123.33      144.36      7.83 o
  -2   6   3     1753.90     1668.14     52.50 o
  -1   6   3     1378.05     1404.43     35.36 o
   0   6   3      982.80     1105.85     35.51 o
   1   6   3     1344.59     1358.03     63.49 o
   2   6   3     1698.60     1659.14     52.21 o
   3   6   3      111.62      121.54      7.03 o
   4   6   3     2191.23     2116.01     87.64 o
   5   6   3      198.13      207.56     17.87 o
   6   6   3      854.22      873.26     43.92 o
   7   6   3      143.27      162.80     19.99 o
   8   6   3      422.94      456.36     39.96 o
   9   6   3       93.64      100.62     21.67 o
  10   6   3        3.04        5.69     24.33 o
 -10   7   3       56.40       46.03     24.68 o
  -9   7   3      182.69      187.15     23.91 o
  -8   7   3        4.67        7.45     18.31 o
  -7   7   3       64.01       49.50     16.45 o
  -6   7   3      109.72      132.97     11.83 o
  -5   7   3      442.66      441.52     23.50 o
  -4   7   3      251.55      265.46     11.79 o
  -3   7   3      428.05      399.34     16.76 o
  -2   7   3     2529.20     2594.36     86.36 o
  -1   7   3     4532.94     4637.09    117.49 o
   0   7   3     1062.68     1007.18     33.06 o
   1   7   3     5158.24     5187.14    211.55 o
   2   7   3     2877.72     2952.83     86.28 o
   3   7   3      453.45      424.81     25.19 o
   4   7   3      207.82      197.78     18.14 o
   5   7   3      392.39      350.01     26.39 o
   6   7   3       79.08       93.92     18.03 o
   7   7   3       78.62       49.47     35.50 o
   8   7   3        4.51      -19.04     19.69 o
   9   7   3      162.93      152.42     37.71 o
  10   7   3       50.39       40.24     23.77 o
  -9   8   3      246.64      295.84     30.94 o
  -8   8   3       25.29       27.53     25.41 o
  -7   8   3      350.80      327.28     27.42 o
  -6   8   3       66.83       61.89     16.63 o
  -5   8   3      403.27      426.66     19.71 o
  -4   8   3      153.76      145.96     11.02 o
  -3   8   3      982.45      899.98     33.11 o
  -2   8   3      139.03      161.45      9.03 o
  -1   8   3      232.31      238.49      8.93 o
   0   8   3      365.83      399.44     12.79 o
   1   8   3      172.99      190.76     15.33 o
   2   8   3       89.20      110.39     10.10 o
   3   8   3     1183.89     1137.31     48.92 o
   4   8   3      177.77      167.76     17.17 o
   5   8   3      489.28      551.28     31.43 o
   6   8   3       73.93       83.45     17.45 o
   7   8   3      285.81      286.31     33.87 o
   8   8   3       28.65       42.28     21.57 o
   9   8   3      209.26      268.56     55.63 o
  -9   9   3        9.37       -2.49     22.10 o
  -8   9   3       61.44       76.05     43.70 o
  -7   9   3       52.14       53.30     20.12 o
  -6   9   3      272.94      265.40     24.25 o
  -5   9   3      235.88      205.99     16.70 o
  -4   9   3      133.14      126.30     10.98 o
  -3   9   3       19.93       30.52      8.52 o
  -2   9   3     1961.08     1939.52     66.11 o
  -1   9   3      143.89      171.66      8.27 o
   0   9   3      311.53      290.97     11.08 o
   1   9   3      189.17      214.73     15.62 o
   2   9   3     2319.01     2347.46     95.77 o
   3   9   3       40.18       51.57     14.64 o
   4   9   3      101.87      127.31     17.65 o
   5   9   3      243.55      217.61     22.05 o
   6   9   3      268.22      273.11     25.94 o
   7   9   3       44.85       39.04     22.13 o
   8   9   3       66.35       84.41     38.23 o
   9   9   3       11.03      -19.99     22.87 o
  -8  10   3      192.76      202.18     28.83 o
  -7  10   3      210.77      230.93     26.74 o
  -6  10   3       65.93       66.73     19.15 o
  -5  10   3       31.65       41.40     23.49 o
  -4  10   3      297.84      307.94     20.10 o
  -3  10   3      218.87      212.39     13.63 o
  -2  10   3       64.28       64.23      9.85 o
  -1  10   3      251.79      262.43     13.13 o
   0  10   3      491.19      468.33     16.95 o
   1  10   3      230.11      242.84     31.06 o
   2  10   3       86.06      103.48     14.74 o
   3  10   3      250.24      278.52     20.74 o
   4  10   3      390.17      431.36     27.40 o
   5  10   3       35.15       61.21     18.59 o
   6  10   3       49.86       53.11     19.72 o
   7  10   3      245.00      253.30     28.95 o
   8  10   3      166.03      213.85     44.47 o
  -8  11   3       35.36       70.09     25.35 o
  -7  11   3       88.20      151.81     28.69 o
  -6  11   3       80.92       83.30     21.57 o
  -5  11   3       70.02       65.00     18.64 o
  -4  11   3       85.15       79.47     14.48 o
  -3  11   3      474.65      494.21     26.38 o
  -2  11   3      361.78      384.15     18.18 o
  -1  11   3      696.54      707.02     27.19 o
   0  11   3        8.15       12.44     10.70 o
   1  11   3      868.89      891.79     41.13 o
   2  11   3      334.04      339.36     24.94 o
   3  11   3      562.39      584.80     47.56 o
   4  11   3       96.42       84.11     18.44 o
   5  11   3       46.40       52.18     20.75 o
   6  11   3       68.56       74.38     24.96 o
   7  11   3       87.94      121.20     28.13 o
   8  11   3       37.00       27.21     26.25 o
  -7  12   3      154.90      137.15     54.15 o
  -6  12   3       42.68       68.33     26.44 o
  -5  12   3      156.32      124.62     30.73 o
  -4  12   3      187.67      194.85     24.76 o
  -3  12   3      115.49      129.67     19.71 o
  -2  12   3       54.30       37.42     11.02 o
  -1  12   3      287.66      256.47     13.49 o
   0  12   3      160.54      163.25     15.14 o
   1  12   3      276.11      265.85     30.94 o
   2  12   3       68.36       43.08     14.96 o
   3  12   3      117.69      119.64     19.91 o
   4  12   3      208.27      273.09     35.58 o
   5  12   3      167.08      190.91     25.06 o
   6  12   3       48.24       98.78     25.06 o
   7  12   3      141.30      144.10     28.88 o
  -6  13   3      108.50      144.31     27.88 o
  -5  13   3       40.66       45.07     22.67 o
  -4  13   3       58.74       59.74     21.10 o
  -3  13   3      163.46      164.68     22.22 o
  -2  13   3      142.89      112.47     16.18 o
  -1  13   3      133.86      132.03     13.71 o
   0  13   3      420.90      426.87     22.88 o
   1  13   3       86.47       81.28     19.59 o
   2  13   3      198.69      172.51     29.85 o
   3  13   3      141.54      130.55     20.94 o
   4  13   3       65.47      105.11     22.79 o
   5  13   3       40.68       55.42     25.55 o
   6  13   3       95.50      117.98     29.17 o
  -5  14   3       64.12       59.38     31.75 o
  -4  14   3       57.92       62.71     21.98 o
  -3  14   3        5.22       -1.51     19.46 o
  -2  14   3       21.39        3.62     16.80 o
  -1  14   3       36.84       12.48     27.43 o
   0  14   3        6.95       -1.75     13.39 o
   1  14   3       34.93       15.14     17.08 o
   2  14   3       15.71       27.23     26.95 o
   3  14   3        2.23       14.55     29.10 o
   4  14   3       49.34       65.64     23.70 o
   5  14   3       80.43      118.30     26.23 o
  -4  15   3       29.83       58.37     25.01 o
  -3  15   3      121.07      128.19     26.10 o
  -2  15   3       51.58       47.79     30.63 o
  -1  15   3       55.16       23.61     21.79 o
   0  15   3        5.09       19.24     21.46 o
   1  15   3       67.89       64.27     18.91 o
   2  15   3       52.71       27.17     35.39 o
   3  15   3      138.11      166.31     36.95 o
   4  15   3       29.49       85.30     36.51 o
  -1  16   3       18.53       -4.21     33.83 o
   0  16   3        9.33       15.83     35.92 o
   1  16   3       21.48       13.83     36.76 o
   0   0   4    22406.75    31144.01   1894.48 o
   1   0   4     7346.81     9099.67    242.20 o
   2   0   4    10826.62    11279.09    401.20 o
   3   0   4     1554.85     1783.24     56.69 o
   4   0   4      129.99      101.59      6.71 o
   5   0   4        5.01       11.45      8.99 o
   6   0   4        1.43       -1.64      9.56 o
   7   0   4       36.48       22.10      8.38 o
   8   0   4      195.34      190.21     15.99 o
   9   0   4       44.43       58.14     20.41 o
  10   0   4       73.99       92.59     22.71 o
  11   0   4       25.69       17.41     23.96 o
 -10   1   4      178.74      197.10     70.16 o
  -9   1   4      304.39      343.58     30.28 o
  -8   1   4      260.62      249.11     17.86 o
  -7   1   4       33.01       29.81      9.43 o
  -6   1   4       17.38        7.73      7.65 o
  -5   1   4     1597.59     1626.52     55.42 o
  -4   1   4       67.87       37.25      5.58 o
  -3   1   4     4711.64     5082.45    159.23 o
  -2   1   4     2754.71     3243.37     99.33 o
  -1   1   4     1403.21     1549.42     42.75 o
   0   1   4       85.13      148.75      7.31 o
   1   1   4     1384.01     1514.11     41.53 o
   2   1   4     2625.66     3172.70    115.32 o
   3   1   4     4564.83     5135.45    182.75 o
   4   1   4      142.45      120.38     13.86 o
   5   1   4     1768.25     1781.14     55.21 o
   6   1   4       56.67       48.15      7.57 o
   7   1   4        1.05        8.50      9.24 o
   8   1   4      246.72      254.52     32.42 o
   9   1   4      316.84      371.76     28.12 o
  10   1   4      190.91      201.58     25.76 o
  11   1   4      181.10      187.55     29.27 o
 -10   2   4        3.73       -7.29     26.08 o
  -9   2   4       32.72       15.51     14.40 o
  -8   2   4      132.06      105.35     12.92 o
  -7   2   4       48.96       24.38      9.55 o
  -6   2   4      103.35      112.65      9.91 o
  -5   2   4      519.57      509.59     21.24 o
  -4   2   4      155.85      186.06     10.79 o
  -3   2   4      997.06     1141.22     35.15 o
  -2   2   4     2721.92     3411.37     81.57 o
  -1   2   4    20357.93    18761.66    522.77 o
   0   2   4    15379.50    17556.41    611.04 o
   1   2   4    21740.12    20287.45    839.72 o
   2   2   4     2377.09     3025.91    146.91 o
   3   2   4     1123.64     1299.75     44.82 o
   4   2   4      235.95      272.06     10.56 o
   5   2   4      377.87      392.62     17.22 o
   6   2   4      106.02      120.43     10.36 o
   7   2   4       54.83       57.86     14.78 o
   8   2   4      148.29      165.87     19.13 o
   9   2   4       30.30       31.29     19.04 o
  10   2   4        1.40       15.25     20.46 o
  11   2   4       85.24       44.68     25.34 o
 -10   3   4      341.93      446.80     42.90 o
  -9   3   4      230.11      227.39     17.57 o
  -8   3   4      244.88      277.52     16.52 o
  -7   3   4      225.03      192.23     13.13 o
  -6   3   4      140.65      128.80     10.13 o
  -5   3   4      282.69      272.31     13.99 o
  -4   3   4     2898.49     2693.86     77.61 o
  -3   3   4     1338.87     1183.23     33.54 o
  -2   3   4     5500.41     5467.31    166.59 o
  -1   3   4      933.10     1437.96     41.88 o
   0   3   4     1554.76     2217.50     66.17 o
   1   3   4     1092.32     1636.60     67.48 o
   2   3   4     5330.16     5350.14    239.07 o
   3   3   4     1199.77     1071.25     42.16 o
   4   3   4     3014.74     2821.19     99.63 o
   5   3   4      293.63      287.57     14.55 o
   6   3   4       63.37       48.87     13.71 o
   7   3   4      209.12      166.24     25.84 o
   8   3   4      190.86      192.19     23.18 o
   9   3   4      241.13      238.96     24.12 o
  10   3   4      357.84      375.55     35.77 o
 -10   4   4       16.87       11.22     24.49 o
  -9   4   4       24.65       22.59     18.64 o
  -8   4   4      236.48      205.72     19.24 o
  -7   4   4       40.85       40.88     13.86 o
  -6   4   4      114.29      135.64     11.40 o
  -5   4   4      209.68      218.52     11.38 o
  -4   4   4      268.85      283.34     12.35 o
  -3   4   4     2412.84     2245.22     63.16 o
  -2   4   4     3557.97     3747.54    112.20 o
  -1   4   4     4410.26     4284.36    124.58 o
   0   4   4     7220.01     7461.63    198.96 o
   1   4   4     3665.38     3690.01    180.20 o
   2   4   4     3247.17     3404.17    160.73 o
   3   4   4     2412.92     2175.46    100.56 o
   4   4   4      147.66      147.42      9.70 o
   5   4   4      249.16      247.55     24.55 o
   6   4   4       83.21       83.56     19.89 o
   7   4   4       48.44       49.99     15.41 o
   8   4   4      252.04      201.09     22.63 o
   9   4   4       36.85       50.29     18.88 o
  10   4   4       13.04       -4.29     22.51 o
 -10   5   4        7.71       26.49     20.38 o
  -9   5   4      342.69      387.28     28.57 o
  -8   5   4      123.77      162.99     29.80 o
  -7   5   4      121.81      113.77     12.93 o
  -6   5   4      424.19      424.95     19.83 o
  -5   5   4        9.29        8.22      7.20 o
  -4   5   4      260.67      240.59     10.96 o
  -3   5   4     1631.45     1591.44     47.56 o
  -2   5   4      217.19      268.47     10.97 o
  -1   5   4     1344.36     1435.94     39.09 o
   0   5   4      294.77      293.45     10.02 o
   1   5   4     1197.01     1252.58     62.69 o
   2   5   4      128.79      168.97     14.05 o
   3   5   4     1826.91     1805.99     76.51 o
   4   5   4      214.97      195.94     16.37 o
   5   5   4       27.01       24.70     15.78 o
   6   5   4      402.11      393.52     27.39 o
   7   5   4      106.70      120.06     18.15 o
   8   5   4      139.43      122.68     20.18 o
   9   5   4      345.07      320.48     29.19 o
  10   5   4        9.72        3.44     25.63 o
 -10   6   4       15.02       -1.64     48.42 o
  -9   6   4      180.06      194.58     23.23 o
  -8   6   4       44.42       42.39     17.75 o
  -7   6   4      531.42      523.75     24.56 o
  -6   6   4       53.29       64.70     10.01 o
  -5   6   4      225.18      214.50     11.54 o
  -4   6   4      576.61      593.79     20.54 o
  -3   6   4      215.39      215.75      9.61 o
  -2   6   4     3098.60     2914.26    105.60 o
  -1   6   4      893.08     1045.49     31.06 o
   0   6   4     3061.24     2473.41     67.15 o
   1   6   4     1000.70     1165.12     50.31 o
   2   6   4     3103.84     3003.42     91.64 o
   3   6   4      157.78      146.21     14.27 o
   4   6   4      615.58      624.55     33.68 o
   5   6   4      175.53      196.51     32.70 o
   6   6   4       62.20       51.01     15.65 o
   7   6   4      534.74      513.37     34.54 o
   8   6   4       46.27       70.54     20.73 o
   9   6   4      196.40      175.75     56.16 o
  10   6   4       22.01        5.14     23.58 o
 -10   7   4      251.21      261.24     30.79 o
  -9   7   4       21.84       41.07     20.44 o
  -8   7   4       26.87       23.32     23.65 o
  -7   7   4      328.89      361.70     28.11 o
  -6   7   4      223.90      237.82     14.01 o
  -5   7   4      584.95      613.89     28.15 o
  -4   7   4      718.40      750.91     23.73 o
  -3   7   4      579.97      562.88     21.17 o
  -2   7   4      523.23      487.60     17.37 o
  -1   7   4       29.58       38.02      4.98 o
   0   7   4      303.30      324.50     11.57 o
   1   7   4       58.90       56.63      8.84 o
   2   7   4      477.84      437.19     16.64 o
   3   7   4      508.91      550.96     30.53 o
   4   7   4      586.85      585.90     37.85 o
   5   7   4      483.11      508.45     34.06 o
   6   7   4      315.45      317.07     23.36 o
   7   7   4      371.36      442.68     30.39 o
   8   7   4       21.28        9.19     18.39 o
   9   7   4       19.02       23.04     21.24 o
  10   7   4      253.90      253.29     31.29 o
  -9   8   4        8.79        6.47     26.39 o
  -8   8   4      295.40      298.06     35.39 o
  -7   8   4       18.57       23.10     18.51 o
  -6   8   4       14.37        7.83     16.20 o
  -5   8   4        0.47       11.66      8.85 o
  -4   8   4      504.23      480.31     20.00 o
  -3   8   4      917.65      945.95     31.03 o
  -2   8   4      286.19      298.50     16.09 o
  -1   8   4     3551.65     3785.00     93.88 o
   0   8   4      421.18      420.12     14.64 o
   1   8   4     3647.68     3798.20    168.69 o
   2   8   4      304.85      284.74     20.25 o
   3   8   4      739.10      758.77     44.31 o
   4   8   4      452.46      443.96     29.73 o
   5   8   4        3.05       15.96     14.70 o
   6   8   4       16.61       30.14     18.71 o
   7   8   4       19.41       32.96     19.37 o
   8   8   4      304.19      340.56     30.91 o
   9   8   4       12.10        0.42     22.87 o
  -9   9   4       56.24       63.73     23.66 o
  -8   9   4       27.70       38.76     22.54 o
  -7   9   4       76.09       98.57     20.01 o
  -6   9   4      511.75      527.57     35.35 o
  -5   9   4        6.86       -3.25      9.63 o
  -4   9   4      362.98      347.67     16.98 o
  -3   9   4      153.13      152.60     11.18 o
  -2   9   4       97.84      119.38     11.55 o
  -1   9   4      621.19      596.23     19.18 o
   0   9   4      541.63      558.54     18.56 o
   1   9   4      567.12      534.78     30.91 o
   2   9   4      177.19      186.95     22.73 o
   3   9   4      131.92      115.83     15.71 o
   4   9   4      373.69      319.76     27.37 o
   5   9   4        5.67        1.31     15.07 o
   6   9   4      486.27      509.36     36.04 o
   7   9   4       75.10       60.84     20.92 o
   8   9   4       31.43       32.90     22.11 o
   9   9   4       49.34       50.23     26.88 o
  -8  10   4       33.43       45.66     21.81 o
  -7  10   4      120.37      136.90     24.44 o
  -6  10   4       16.85       15.75     19.26 o
  -5  10   4      287.24      289.24     20.48 o
  -4  10   4      114.76      113.63     11.87 o
  -3  10   4      346.66      337.34     17.21 o
  -2  10   4      268.78      305.87     17.11 o
  -1  10   4      126.19      141.72     11.28 o
   0  10   4     1797.96     1739.14     54.61 o
   1  10   4      201.15      224.63     18.85 o
   2  10   4      269.25      270.96     20.65 o
   3  10   4      348.78      355.55     24.84 o
   4  10   4       79.23       84.39     29.97 o
   5  10   4      273.09      314.05     40.05 o
   6  10   4       19.32       30.90     20.38 o
   7  10   4      117.87      104.64     23.85 o
   8  10   4       34.81       15.78     29.15 o
  -8  11   4       25.23       -2.34     23.80 o
  -7  11   4      106.08       79.64     23.66 o
  -6  11   4      372.69      376.92     31.44 o
  -5  11   4      187.59      182.37     23.38 o
  -4  11   4        1.33        2.88     12.86 o
  -3  11   4        9.44       24.43     10.87 o
  -2  11   4      214.18      199.08     13.83 o
  -1  11   4       30.84       23.60     11.78 o
   0  11   4       68.69       75.49     11.68 o
   1  11   4       19.73        9.35     11.10 o
   2  11   4      180.61      203.61     19.60 o
   3  11   4       31.67       32.84     16.16 o
   4  11   4        0.25       27.62     17.24 o
   5  11   4      172.54      206.57     24.57 o
   6  11   4      374.08      448.13     34.66 o
   7  11   4      114.12      108.18     27.38 o
   8  11   4       22.87       32.70     26.25 o
  -7  12   4       24.65       10.05     23.86 o
  -6  12   4        8.40      -15.01     33.01 o
  -5  12   4        3.04      -17.67     19.48 o
  -4  12   4      570.21      625.07     31.97 o
  -3  12   4       47.70       54.11     15.06 o
  -2  12   4       85.39      109.08     12.37 o
  -1  12   4       69.31       41.93     12.84 o
   0  12   4      199.17      180.24     15.99 o
   1  12   4       85.40       81.71     17.51 o
   2  12   4       86.62       92.69     16.56 o
   3  12   4       35.45       67.99     25.33 o
   4  12   4      549.51      650.34     40.65 o
   5  12   4        0.81       21.80     23.96 o
   6  12   4        9.73       10.38     22.83 o
   7  12   4       32.29       64.92     26.08 o
  -6  13   4       59.64       39.10     24.70 o
  -5  13   4      216.24      203.49     26.80 o
  -4  13   4        6.20       -9.04     19.62 o
  -3  13   4       55.52       33.61     15.58 o
  -2  13   4       18.48       12.12     14.61 o
  -1  13   4        4.26      -12.97     12.97 o
   0  13   4        0.13        2.41     12.53 o
   1  13   4        1.85        0.45     13.95 o
   2  13   4       25.41       57.11     24.83 o
   3  13   4       53.10       51.26     26.05 o
   4  13   4        3.85       18.40     21.82 o
   5  13   4      226.36      238.77     28.61 o
   6  13   4       57.46       51.09     25.72 o
  -5  14   4       86.80      121.96     46.76 o
  -4  14   4      213.84      187.49     26.45 o
  -3  14   4      188.95      212.67     25.17 o
  -2  14   4       54.97       30.65     16.51 o
  -1  14   4       27.79       39.32     21.01 o
   0  14   4        1.58       -4.32     29.83 o
   1  14   4       36.51       36.72     17.41 o
   2  14   4       55.54       -5.86     32.43 o
   3  14   4      169.06      203.60     36.23 o
   4  14   4      203.64      271.21     29.68 o
   5  14   4       93.82       92.82     37.60 o
  -3  15   4        1.52      -11.88     21.93 o
  -2  15   4       61.00       71.25     26.74 o
  -1  15   4       25.21       -1.14     22.18 o
   0  15   4        2.24       20.42     21.48 o
   1  15   4       28.88       15.34     18.48 o
   2  15   4       56.67       43.34     21.70 o
   3  15   4        1.44      -30.81     30.81 o
   0  16   4       23.98      -18.09     33.71 o
   1   0   5      989.13     1096.45     31.13 o
   2   0   5     1119.41     1194.06     34.02 o
   3   0   5      619.14      514.49     18.27 o
   4   0   5     3255.02     2743.60     86.72 o
   5   0   5       22.92       16.31      6.10 o
   6   0   5     2281.36     2265.26     73.03 o
   7   0   5       54.14       31.47     10.26 o
   8   0   5       47.19       76.45     19.52 o
   9   0   5      498.61      517.97     37.82 o
  10   0   5        8.55       -5.42     21.66 o
  11   0   5       17.01        3.88     24.46 o
 -11   1   5      146.52      123.90     35.86 o
 -10   1   5      225.08      230.04     29.13 o
  -9   1   5      223.04      268.28     33.30 o
  -8   1   5      102.07      117.24     27.24 o
  -7   1   5      893.49      896.34     32.73 o
  -6   1   5     1014.68     1033.25     35.94 o
  -5   1   5      536.36      490.01     18.71 o
  -4   1   5      746.10      781.97     24.60 o
  -3   1   5     3061.04     3033.40     96.39 o
  -2   1   5     2197.27     2601.25     66.32 o
  -1   1   5     3659.75     2587.83     85.07 o
   0   1   5    16080.35    19131.25    475.54 o
   1   1   5     3789.19     2885.30     74.05 o
   2   1   5     2905.29     3200.31    172.88 o
   3   1   5     3202.04     3170.94    111.84 o
   4   1   5      602.81      611.90     23.75 o
   5   1   5      523.03      449.19     18.14 o
   6   1   5     1011.93     1042.65     41.26 o
   7   1   5      849.76      870.56     47.16 o
   8   1   5       91.72      119.57     19.08 o
   9   1   5      265.91      275.21     28.88 o
  10   1   5      205.83      219.20     28.62 o
  11   1   5      167.28      231.88     30.69 o
 -10   2   5       23.86        8.26     27.43 o
  -9   2   5       47.65       56.16     16.26 o
  -8   2   5      317.98      328.18     18.44 o
  -7   2   5      651.98      679.18     28.18 o
  -6   2   5      704.68      723.52     26.26 o
  -5   2   5     2413.73     2375.01     75.94 o
  -4   2   5      838.13      790.27     22.63 o
  -3   2   5      886.32      943.45     34.86 o
  -2   2   5       95.81       81.22      4.92 o
  -1   2   5     1011.17     1158.53     33.13 o
   0   2   5       44.91       19.61      3.10 o
   1   2   5      784.75      934.44     28.52 o
   2   2   5      208.65      160.64     13.68 o
   3   2   5     1064.14     1181.33     39.97 o
   4   2   5      623.46      592.48     27.64 o
   5   2   5     2367.49     2326.24     86.43 o
   6   2   5      583.11      608.87     36.79 o
   7   2   5      798.80      815.86     41.03 o
   8   2   5      373.29      313.93     25.46 o
   9   2   5       33.18       24.13     19.45 o
  10   2   5       23.77       -0.33     22.54 o
 -10   3   5       57.09       44.27     26.01 o
  -9   3   5       38.49       28.80     16.47 o
  -8   3   5       84.72       91.99     12.93 o
  -7   3   5      332.59      327.82     16.99 o
  -6   3   5       61.95       66.96     12.03 o
  -5   3   5      955.11     1051.05     36.92 o
  -4   3   5     2291.71     2287.79     65.24 o
  -3   3   5      692.77      874.17     31.14 o
  -2   3   5     3729.36     3605.85    109.60 o
  -1   3   5     3494.56     3734.47    104.00 o
   0   3   5     6483.17     7387.30    225.87 o
   1   3   5     3603.72     3841.53    134.24 o
   2   3   5     3466.24     3403.55    157.08 o
   3   3   5      811.86     1028.98     44.69 o
   4   3   5     2247.34     2274.00     83.38 o
   5   3   5      943.21     1039.79     51.78 o
   6   3   5       66.62       71.43     14.47 o
   7   3   5      295.48      272.02     23.42 o
   8   3   5       65.09       85.15     18.10 o
   9   3   5       42.08       38.49     21.30 o
  10   3   5       68.74       55.98     22.46 o
 -10   4   5        0.87      -20.87     27.23 o
  -9   4   5      140.10      174.54     17.32 o
  -8   4   5      158.37      176.04     15.85 o
  -7   4   5      348.15      372.02     20.06 o
  -6   4   5      536.24      499.97     21.41 o
  -5   4   5     3019.27     2926.49     80.02 o
  -4   4   5      472.94      471.02     17.56 o
  -3   4   5     3510.46     3312.12    100.73 o
  -2   4   5     3037.50     3379.51    105.85 o
  -1   4   5     1822.50     1898.08     55.97 o
   0   4   5      542.28      552.01     16.48 o
   1   4   5     2128.86     2186.15     72.42 o
   2   4   5     3170.73     3472.09    151.84 o
   3   4   5     3246.63     3054.65    144.18 o
   4   4   5      493.83      504.13     28.13 o
   5   4   5     2622.38     2471.84    126.31 o
   6   4   5      442.88      396.27     29.62 o
   7   4   5      500.63      501.75     29.85 o
   8   4   5      190.38      208.68     27.87 o
   9   4   5      146.92      153.60     23.60 o
  10   4   5        2.43       31.19     22.47 o
 -10   5   5      100.04       95.02     23.71 o
  -9   5   5       53.96       53.02     27.70 o
  -8   5   5       30.83        8.45     20.10 o
  -7   5   5       33.27       30.34     18.96 o
  -6   5   5     1409.38     1425.96     43.88 o
  -5   5   5      239.58      247.05     12.62 o
  -4   5   5      694.89      674.79     22.64 o
  -3   5   5     2294.96     2189.16     65.89 o
  -2   5   5      760.15      753.07     24.67 o
  -1   5   5     6227.15     6634.75    203.30 o
   0   5   5     1300.00     1167.41     32.73 o
   1   5   5     6389.53     6754.77    236.72 o
   2   5   5      579.86      616.68     34.62 o
   3   5   5     1887.07     1832.51     93.91 o
   4   5   5      724.70      714.62     36.26 o
   5   5   5      269.97      254.81     20.10 o
   6   5   5     1386.95     1399.40     69.02 o
   7   5   5       31.77       38.58     15.73 o
   8   5   5       45.65       28.04     19.73 o
   9   5   5       49.26       50.86     20.92 o
  10   5   5      113.61      112.56     35.13 o
 -10   6   5       18.31       11.73     22.07 o
  -9   6   5       40.63       36.69     19.53 o
  -8   6   5      106.77      129.00     33.29 o
  -7   6   5       93.17       93.65     13.80 o
  -6   6   5      780.34      774.33     28.46 o
  -5   6   5       88.39       93.37      9.40 o
  -4   6   5     3216.33     3044.81     84.01 o
  -3   6   5       89.24      102.62      8.93 o
  -2   6   5     1208.14     1137.58     39.84 o
  -1   6   5      173.15      149.03      7.03 o
   0   6   5     2282.55     2271.78     61.99 o
   1   6   5      190.72      184.11     11.91 o
   2   6   5      952.86      912.95     49.58 o
   3   6   5       92.24      115.61     16.25 o
   4   6   5     2847.60     2734.99    133.66 o
   5   6   5       87.56       70.37     14.35 o
   6   6   5      955.16      937.02     45.16 o
   7   6   5       90.55       92.14     19.11 o
   8   6   5      151.58      165.64     22.02 o
   9   6   5       43.59       22.91     21.38 o
  10   6   5       23.81       26.42     23.94 o
  -9   7   5       30.22       23.62     21.79 o
  -8   7   5       16.78       16.93     18.11 o
  -7   7   5        2.36        5.14     12.14 o
  -6   7   5       34.00       34.15     15.03 o
  -5   7   5     1491.04     1484.53     46.14 o
  -4   7   5      268.86      279.53     13.34 o
  -3   7   5      914.42      878.21     32.00 o
  -2   7   5     1756.64     1733.55     59.49 o
  -1   7   5     1618.91     1615.20     44.03 o
   0   7   5      500.03      433.01     14.51 o
   1   7   5     1390.98     1361.57     70.48 o
   2   7   5     1503.27     1435.49     74.12 o
   3   7   5      699.26      648.74     39.20 o
   4   7   5      350.13      381.87     23.62 o
   5   7   5     1570.33     1618.30     74.36 o
   6   7   5       46.46       46.19     16.14 o
   7   7   5        0.85        8.06     18.71 o
   8   7   5       19.48       23.44     19.88 o
   9   7   5       43.56       45.47     23.42 o
  -9   8   5       85.76       98.70     23.81 o
  -8   8   5        1.50        6.82     26.92 o
  -7   8   5       95.90      110.01     20.48 o
  -6   8   5      160.49      158.89     12.76 o
  -5   8   5      519.21      511.07     20.51 o
  -4   8   5      262.71      240.81     13.51 o
  -3   8   5     1377.80     1284.92     40.75 o
  -2   8   5      345.55      332.33     18.64 o
  -1   8   5     1010.00      961.99     32.90 o
   0   8   5        4.54        7.15      5.44 o
   1   8   5     1097.22      991.20     37.91 o
   2   8   5      436.25      432.47     23.99 o
   3   8   5     1092.40     1036.55     57.91 o
   4   8   5      248.75      254.55     21.16 o
   5   8   5      502.57      516.10     46.75 o
   6   8   5      125.81      136.61     21.18 o
   7   8   5      139.38      171.70     22.85 o
   8   8   5        1.86      -12.57     36.47 o
   9   8   5      110.61      124.07     26.74 o
  -9   9   5        1.82       44.74     23.81 o
  -8   9   5       45.28       49.65     21.82 o
  -7   9   5       38.74       27.00     20.72 o
  -6   9   5       75.50       73.62     15.09 o
  -5   9   5      102.46       93.86     11.91 o
  -4   9   5      233.54      247.22     14.97 o
  -3   9   5       90.06       90.01     10.52 o
  -2   9   5     1501.99     1399.39     49.43 o
  -1   9   5      685.60      679.63     27.80 o
   0   9   5     1372.72     1323.20     38.02 o
   1   9   5      603.89      588.22     27.23 o
   2   9   5     1171.46     1135.96     61.20 o
   3   9   5       74.33       82.32     15.14 o
   4   9   5      254.85      288.02     23.13 o
   5   9   5      109.74      112.02     18.87 o
   6   9   5       82.75       79.15     20.75 o
   7   9   5       39.21       37.05     21.92 o
   8   9   5       34.00       33.04     30.44 o
   9   9   5        2.75       -7.54     32.87 o
  -8  10   5      138.64      188.46     26.10 o
  -7  10   5        6.19       11.19     20.35 o
  -6  10   5       93.64       94.73     20.82 o
  -5  10   5      567.94      559.80     29.14 o
  -4  10   5      864.06      774.06     29.21 o
  -3  10   5       64.58       58.29     10.08 o
  -2  10   5       18.07       29.54     10.56 o
  -1  10   5       57.53       76.25     11.85 o
   0  10   5     2179.27     2073.34     64.64 o
   1  10   5       71.16       85.10      8.96 o
   2  10   5        8.84       -3.40     12.58 o
   3  10   5       67.90       71.26     16.14 o
   4  10   5      758.78      713.11     44.38 o
   5  10   5      524.49      566.26     55.77 o
   6  10   5      114.92       99.73     23.49 o
   7  10   5        1.05      -11.41     22.39 o
   8  10   5      173.12      198.53     37.88 o
  -7  11   5       95.78       82.51     29.74 o
  -6  11   5       17.76       30.59     23.85 o
  -5  11   5       50.33       54.31     21.23 o
  -4  11   5       39.71       55.89     15.30 o
  -3  11   5      156.09      158.31     13.63 o
  -2  11   5      434.74      403.30     22.47 o
  -1  11   5      538.00      557.23     30.86 o
   0  11   5      478.32      473.06     23.77 o
   1  11   5      456.50      460.07     21.32 o
   2  11   5      482.74      428.88     28.51 o
   3  11   5      134.14      170.64     30.94 o
   4  11   5       43.04       75.31     19.91 o
   5  11   5       51.13       32.41     19.85 o
   6  11   5       24.90       40.09     24.19 o
   7  11   5       96.36       90.03     25.55 o
  -7  12   5      100.27      132.82     27.51 o
  -6  12   5       41.44       46.92     22.78 o
  -5  12   5       78.26       50.17     21.70 o
  -4  12   5      198.35      183.93     19.79 o
  -3  12   5       88.25       65.73     16.96 o
  -2  12   5       78.48       83.37     13.07 o
  -1  12   5      127.67      159.04     20.02 o
   0  12   5       11.24      -12.09     12.09 o
   1  12   5      144.96      157.48     15.76 o
   2  12   5      103.60       73.34     23.90 o
   3  12   5       83.19       66.33     17.98 o
   4  12   5      160.62      208.29     27.91 o
   5  12   5       71.31       85.83     26.68 o
   6  12   5       30.56       45.18     24.87 o
   7  12   5      112.26      138.46     29.08 o
  -6  13   5      108.22      117.20     26.95 o
  -5  13   5       28.14       24.79     21.64 o
  -4  13   5      162.53      129.43     23.71 o
  -3  13   5       43.05       42.50     16.79 o
  -2  13   5      121.80      141.12     14.73 o
  -1  13   5      154.88      197.31     21.37 o
   0  13   5       40.26       40.23     13.39 o
   1  13   5      188.01      208.18     18.54 o
   2  13   5      111.00      109.11     29.72 o
   3  13   5       60.38       52.99     28.60 o
   4  13   5      129.54      128.38     23.62 o
   5  13   5       25.81       18.12     22.81 o
   6  13   5      121.23      118.77     29.19 o
  -5  14   5       80.71       84.63     26.08 o
  -4  14   5        9.62        5.65     22.53 o
  -3  14   5       66.78       71.01     18.71 o
  -2  14   5       19.47        5.23     16.76 o
  -1  14   5       67.70       52.98     29.23 o
   0  14   5       28.43       53.08     16.63 o
   1  14   5       72.44       80.53     18.09 o
   2  14   5       22.78      -13.31     19.47 o
   3  14   5       62.14       63.18     31.03 o
   4  14   5       13.77       42.74     33.46 o
   5  14   5       57.78       95.64     27.88 o
  -3  15   5      147.61      161.29     27.63 o
  -2  15   5       32.47       39.27     23.82 o
  -1  15   5      107.89       81.37     23.17 o
   0  15   5      103.07      153.59     19.27 o
   1  15   5       94.31       85.41     22.05 o
   2  15   5       45.88       42.00     21.44 o
   3  15   5      136.01      108.95     37.51 o
   0   0   6    24559.44    30362.59   1068.30 o
   1   0   6     2105.20     2982.90     82.18 o
   2   0   6     1272.93     1286.58     32.61 o
   3   0   6      122.35      143.72     15.55 o
   4   0   6     5363.45     4689.35    146.95 o
   5   0   6      242.23      258.51     12.87 o
   6   0   6      247.76      228.32     12.66 o
   7   0   6       11.96       19.63     11.00 o
   8   0   6      907.92      841.06     70.99 o
   9   0   6       53.23       71.98     22.80 o
  10   0   6       64.42      101.54     26.03 o
 -10   1   6      139.10      175.86     51.34 o
  -9   1   6        0.39      -20.81     20.81 o
  -8   1   6       56.77       93.90     21.25 o
  -7   1   6     1227.82     1170.20     47.42 o
  -6   1   6     1958.10     1913.32     61.89 o
  -5   1   6     3299.67     3269.14    102.52 o
  -4   1   6      558.99      522.57     19.72 o
  -3   1   6     1036.67     1307.29     45.05 o
  -2   1   6     1583.22     1768.97     51.29 o
  -1   1   6      184.62      230.70      8.89 o
   0   1   6      411.42      326.76     10.24 o
   1   1   6      218.43      252.67     10.14 o
   2   1   6     1705.79     1903.70     66.19 o
   3   1   6     1150.04     1455.04     44.83 o
   4   1   6      531.43      509.12     18.84 o
   5   1   6     3120.50     3176.91    102.03 o
   6   1   6     1897.93     1833.43     70.76 o
   7   1   6     1244.28     1162.38     58.89 o
   8   1   6       71.06       51.91     18.74 o
   9   1   6        5.88       23.47     19.30 o
  10   1   6      123.11      110.88     37.64 o
 -10   2   6       31.29       14.75     25.52 o
  -9   2   6      266.64      333.22     31.85 o
  -8   2   6      155.98      197.28     32.01 o
  -7   2   6        2.38        1.57      9.63 o
  -6   2   6      182.67      193.46     12.46 o
  -5   2   6     1713.71     1608.11     54.45 o
  -4   2   6      500.51      486.02     16.49 o
  -3   2   6     1990.59     1959.94     48.49 o
  -2   2   6     1207.09     1196.57     35.90 o
  -1   2   6     3797.15     3310.13     95.54 o
   0   2   6     1327.49     1611.06     45.60 o
   1   2   6     3309.81     2902.72     82.93 o
   2   2   6     1456.94     1345.51     46.51 o
   3   2   6     1881.46     1807.67     87.86 o
   4   2   6      393.26      393.89     19.54 o
   5   2   6     1754.45     1701.19     62.07 o
   6   2   6      232.95      266.27     19.86 o
   7   2   6        0.95       -7.30     14.35 o
   8   2   6      127.32      158.99     21.59 o
   9   2   6      257.40      304.16     28.23 o
  10   2   6       32.48       -1.83     22.14 o
 -10   3   6      133.51      142.86     27.41 o
  -9   3   6      119.58      143.91     20.60 o
  -8   3   6       72.80      102.80     14.02 o
  -7   3   6      530.42      538.16     23.84 o
  -6   3   6     4154.80     4126.55    131.03 o
  -5   3   6        4.69        2.97      7.56 o
  -4   3   6     1531.12     1474.33     42.49 o
  -3   3   6     1138.60     1259.05     37.63 o
  -2   3   6      408.05      500.70     16.01 o
  -1   3   6     3072.12     3013.93     91.69 o
   0   3   6      278.87      452.81     16.04 o
   1   3   6     2871.43     2907.09     79.80 o
   3   3   6     1315.88     1436.82     61.31 o
   4   3   6     1441.16     1372.30     53.48 o
   5   3   6        5.01        2.70     17.04 o
   6   3   6     4293.09     4104.69    184.92 o
   7   3   6      546.99      587.85     36.05 o
   8   3   6       77.32      106.76     20.33 o
   9   3   6      103.95       75.32     21.81 o
  10   3   6      121.68      140.32     26.39 o
  -9   4   6       64.72       76.36     14.92 o
  -8   4   6      351.98      361.43     20.20 o
  -7   4   6       24.28       23.80     10.96 o
  -6   4   6      439.48      407.35     26.93 o
  -5   4   6       39.21       30.16      9.55 o
  -4   4   6     1549.45     1367.74     41.80 o
  -3   4   6     2142.07     1974.40     64.78 o
  -2   4   6      758.63      746.08     24.23 o
  -1   4   6     3692.12     3498.85    113.94 o
   0   4   6       17.71       19.45      4.60 o
   1   4   6     4132.49     3834.64     99.44 o
   2   4   6      667.25      573.51     33.82 o
   3   4   6     2234.88     2152.50     93.11 o
   4   4   6     1639.41     1503.32     66.73 o
   5   4   6       13.03       19.15     12.65 o
   6   4   6      533.67      440.00     28.23 o
   7   4   6       13.51       15.16     16.19 o
   8   4   6      350.32      344.33     28.60 o
   9   4   6       59.09       83.19     23.43 o
  10   4   6       18.12       44.30     23.88 o
 -10   5   6       93.46       41.12     30.91 o
  -9   5   6       32.79       34.69     15.43 o
  -8   5   6       12.36       -5.77     25.19 o
  -7   5   6      580.80      588.51     25.56 o
  -6   5   6        6.19       -2.00      9.25 o
  -5   5   6     4208.42     4154.52    117.27 o
  -4   5   6     1023.83     1018.15     31.77 o
  -3   5   6      622.20      650.31     25.20 o
  -2   5   6      649.52      588.58     23.24 o
  -1   5   6      498.57      624.00     20.30 o
   0   5   6     1622.31     1855.38     50.96 o
   1   5   6      467.20      562.91     18.18 o
   2   5   6      858.22      771.20     33.40 o
   3   5   6      898.46      872.69     51.44 o
   4   5   6     1009.27     1012.32     50.15 o
   5   5   6     4246.03     4144.37    186.70 o
   6   5   6        0.71        2.35     14.83 o
   7   5   6      517.46      500.84     35.26 o
   8   5   6       20.58       11.04     18.53 o
   9   5   6       39.40       44.26     21.66 o
  10   5   6       85.53       88.28     26.50 o
 -10   6   6       33.37       31.89     21.60 o
  -9   6   6      132.37      145.94     23.48 o
  -8   6   6       22.29       20.19     25.38 o
  -7   6   6      490.51      483.21     38.61 o
  -6   6   6       45.42       38.35     14.90 o
  -5   6   6      925.64      964.56     32.19 o
  -4   6   6      668.22      676.88     22.66 o
  -3   6   6      967.49      990.07     35.20 o
  -2   6   6     1378.60     1253.20     48.92 o
  -1   6   6      130.20      129.46      6.24 o
   0   6   6     3249.49     2999.53     81.26 o
   1   6   6       93.86       80.08      6.55 o
   2   6   6     1510.04     1393.51     61.65 o
   3   6   6     1090.19     1090.72     50.13 o
   4   6   6      574.69      577.31     35.38 o
   5   6   6     1062.04     1033.79     51.02 o
   6   6   6       42.06       26.27     16.17 o
   7   6   6      431.97      398.96     53.93 o
   8   6   6       13.85        9.59     19.01 o
   9   6   6      125.00      116.65     23.74 o
  10   6   6       30.76       47.82     25.04 o
  -9   7   6       19.42       13.22     21.35 o
  -8   7   6      127.25      124.21     21.78 o
  -7   7   6      102.04      103.35     13.18 o
  -6   7   6      576.85      551.05     22.31 o
  -5   7   6      347.94      382.64     16.97 o
  -4   7   6      679.26      650.82     23.49 o
  -3   7   6      273.67      264.05     14.79 o
  -2   7   6      194.35      186.66     13.17 o
  -1   7   6      488.45      466.86     18.77 o
   0   7   6       25.02       32.67      5.55 o
   1   7   6      530.27      542.11     17.20 o
   2   7   6      268.14      286.42     17.78 o
   3   7   6      203.33      209.11     18.51 o
   4   7   6      738.26      755.14     51.44 o
   5   7   6      423.42      458.27     30.12 o
   6   7   6      487.56      490.65     34.37 o
   7   7   6       69.30       63.50     19.28 o
   8   7   6      139.12      121.04     22.87 o
   9   7   6       20.31       31.87     30.84 o
  -9   8   6        1.35       -9.24     21.15 o
  -8   8   6      195.93      186.90     23.15 o
  -7   8   6       16.41       11.90     14.84 o
  -6   8   6       30.40       28.32     13.66 o
  -5   8   6      432.54      420.01     18.40 o
  -4   8   6      431.58      452.26     20.64 o
  -3   8   6      589.35      546.36     26.12 o
  -2   8   6       20.27       29.01      9.39 o
  -1   8   6      698.06      670.13     26.49 o
   0   8   6     3181.65     3122.20     85.20 o
   1   8   6      596.66      575.18     19.83 o
   2   8   6       48.25       82.57     14.46 o
   3   8   6      680.69      654.99     34.84 o
   4   8   6      496.45      528.10     32.20 o
   5   8   6      407.89      419.76     29.81 o
   6   8   6       31.72       19.84     24.29 o
   7   8   6       17.34      -10.68     28.94 o
   8   8   6      180.03      156.54     25.53 o
   9   8   6        3.54        9.13     24.13 o
  -8   9   6       55.10       71.12     22.15 o
  -7   9   6      329.91      303.66     28.86 o
  -6   9   6       93.31       81.89     12.90 o
  -5   9   6       46.89       35.56     11.77 o
  -4   9   6      803.71      770.07     29.91 o
  -3   9   6      318.41      313.51     18.18 o
  -2   9   6      748.83      689.24     29.17 o
  -1   9   6      253.91      248.81     20.15 o
   0   9   6      394.39      412.17     17.15 o
   1   9   6      320.98      313.53     13.25 o
   2   9   6      751.46      654.22     36.34 o
   3   9   6      325.95      345.04     23.25 o
   4   9   6      907.52      856.63     44.92 o
   5   9   6       36.79       51.39     21.95 o
   6   9   6       74.94       87.35     21.00 o
   7   9   6      337.75      324.38     29.73 o
   8   9   6       53.24       77.18     37.54 o
  -8  10   6       42.40       13.27     28.74 o
  -7  10   6       31.61       15.22     20.46 o
  -6  10   6      197.36      214.07     20.58 o
  -5  10   6       73.66       39.59     11.95 o
  -4  10   6       37.69       52.47     11.40 o
  -3  10   6       73.80       68.36     18.04 o
  -2  10   6      735.68      670.04     33.51 o
  -1  10   6     1440.77     1361.32     62.69 o
   0  10   6       14.89       13.57     10.92 o
   1  10   6     1320.94     1296.73     49.21 o
   2  10   6      790.38      717.28     37.97 o
   3  10   6      115.98      115.52     16.54 o
   4  10   6       62.00       60.27     17.78 o
   5  10   6       86.84       50.53     19.68 o
   6  10   6      193.58      209.26     25.92 o
   7  10   6       27.75       31.91     22.33 o
   8  10   6       39.83       17.27     40.42 o
  -7  11   6       19.02       52.66     22.34 o
  -6  11   6       78.91       51.56     24.01 o
  -5  11   6       39.03       31.00     16.09 o
  -4  11   6      101.47      144.90     13.98 o
  -3  11   6      747.39      674.39     27.83 o
  -2  11   6      207.58      206.66     17.16 o
  -1  11   6       74.08       68.54     15.77 o
   0  11   6       10.77        7.33     11.13 o
   1  11   6       78.36       88.34     14.13 o
   2  11   6      204.96      216.04     22.85 o
   3  11   6      712.65      718.31     40.74 o
   4  11   6       97.98      144.19     21.67 o
   5  11   6       71.21      137.69     23.69 o
   6  11   6       82.01       82.45     24.11 o
   7  11   6       17.27       41.91     26.67 o
  -7  12   6       15.86       27.36     24.33 o
  -6  12   6        9.12       17.58     22.46 o
  -5  12   6      104.92      113.30     23.21 o
  -4  12   6      115.43       91.77     17.67 o
  -3  12   6       34.81       37.42     13.01 o
  -2  12   6      465.04      477.94     25.75 o
  -1  12   6        1.23       -4.89     15.31 o
   0  12   6       78.20       53.96     14.31 o
   1  12   6        1.42        4.24     14.19 o
   2  12   6      431.33      433.56     30.88 o
   3  12   6       39.82       49.30     28.96 o
   4  12   6      123.01      135.70     32.96 o
   5  12   6      120.99      108.96     25.82 o
   6  12   6        7.85       14.84     32.73 o
   7  12   6       13.80      -10.96     27.16 o
  -6  13   6        5.43       56.60     25.42 o
  -5  13   6       18.91        2.13     23.65 o
  -4  13   6       50.11       35.54     21.65 o
  -3  13   6      339.30      303.32     23.16 o
  -2  13   6       28.66       35.84     19.17 o
  -1  13   6       41.27       56.50     19.35 o
   0  13   6      120.35      117.48     16.34 o
   1  13   6       41.61       54.43     15.94 o
   2  13   6       19.75       -1.55     17.12 o
   3  13   6      356.50      349.90     39.94 o
   4  13   6       55.59       59.66     23.88 o
   5  13   6       13.08        1.05     23.46 o
   6  13   6        2.48       35.49     67.01 o
  -4  14   6      208.07      208.82     28.08 o
  -3  14   6        6.91       26.20     18.08 o
  -2  14   6       61.15       73.80     23.71 o
  -1  14   6      176.61      212.93     24.14 o
   0  14   6       83.57      108.79     16.66 o
   1  14   6      168.37      224.03     21.20 o
   2  14   6       59.21       70.83     20.03 o
   3  14   6        5.28      -34.64     34.64 o
   4  14   6      226.48      202.70     37.88 o
  -3  15   6       27.00       76.80     47.43 o
  -2  15   6      163.13      193.77     53.90 o
  -1  15   6       21.21       36.05     42.57 o
   0  15   6        4.18        4.48     23.17 o
   1  15   6       17.28       18.03     19.38 o
   2  15   6      162.31      159.76     23.35 o
   3  15   6       24.93       19.98     25.30 o
   1   0   7     2525.29     2698.65     68.73 o
   2   0   7     1653.74     1581.66     40.03 o
   3   0   7       67.21       66.27      6.11 o
   4   0   7     1818.95     1588.43     51.79 o
   5   0   7        0.12       -1.46     10.55 o
   6   0   7       24.75       28.11      9.91 o
   7   0   7      203.99      267.58     24.25 o
   8   0   7      938.05      902.25     51.05 o
   9   0   7      346.09      351.45     58.77 o
  10   0   7      104.69      105.89     24.58 o
 -10   1   7      302.52      329.95     36.89 o
  -9   1   7      127.79      134.45     24.28 o
  -8   1   7       84.68       84.67     21.11 o
  -7   1   7      284.65      300.38     19.23 o
  -6   1   7      220.85      199.15     12.31 o
  -5   1   7      229.97      201.83     10.60 o
  -4   1   7      147.51      131.10      8.17 o
  -3   1   7     3364.08     3505.58     80.57 o
  -2   1   7     4051.79     3964.06    106.52 o
  -1   1   7     3154.79     2544.49     68.46 o
   0   1   7     2881.14     3333.47     84.34 o
   1   1   7     3458.96     2885.88     74.89 o
   2   1   7     3741.80     3783.53    104.16 o
   3   1   7     3430.84     3574.58    157.82 o
   4   1   7       82.31       65.74      6.64 o
   5   1   7      163.75      126.34     14.44 o
   6   1   7      266.39      234.44     24.94 o
   7   1   7      309.23      327.12     25.43 o
   8   1   7      104.11      134.50     21.01 o
   9   1   7      100.88      113.63     23.53 o
  10   1   7      314.35      303.13     30.43 o
 -10   2   7        2.94      -10.06     23.79 o
  -9   2   7      239.72      231.57     29.78 o
  -8   2   7      239.94      262.30     19.01 o
  -7   2   7      423.50      418.97     19.55 o
  -6   2   7      401.92      384.21     19.16 o
  -5   2   7      753.07      774.74     29.81 o
  -4   2   7      375.13      359.89     14.39 o
  -3   2   7     2634.49     2703.94     75.94 o
  -2   2   7     1205.85     1168.01     38.88 o
  -1   2   7      215.49      209.29      8.79 o
   0   2   7     4205.64     3763.97    104.60 o
   2   2   7     1261.89     1203.94     33.55 o
   3   2   7     2628.36     2713.96    122.53 o
   4   2   7      390.48      358.82     17.45 o
   5   2   7      922.45      932.20     43.29 o
   6   2   7      541.83      514.35     30.50 o
   7   2   7      280.21      325.68     26.91 o
   8   2   7      200.02      153.23     22.14 o
   9   2   7      261.11      246.79     26.96 o
  10   2   7        1.58       14.24     24.68 o
 -10   3   7       49.74       70.11     28.16 o
  -9   3   7      210.58      316.57     32.63 o
  -8   3   7       83.25       65.63     15.08 o
  -7   3   7       74.58       85.25     11.66 o
  -6   3   7       67.96       73.46      9.97 o
  -5   3   7      162.74      161.40     10.27 o
  -4   3   7      998.26     1022.63     33.15 o
  -3   3   7      260.41      284.93     13.80 o
  -2   3   7     8400.96     8551.09    233.97 o
  -1   3   7     6342.71     6790.03    186.15 o
   0   3   7     2776.20     2842.39     88.29 o
   1   3   7     6220.90     6706.22    180.29 o
   2   3   7     8305.81     8516.60    301.98 o
   3   3   7      308.62      361.06     20.55 o
   4   3   7     1236.71     1241.00     53.68 o
   5   3   7      120.15      113.89     15.90 o
   6   3   7       52.86       42.39     15.67 o
   7   3   7      103.02      104.10     20.59 o
   8   3   7       99.30       88.37     20.36 o
   9   3   7      203.59      267.34     28.18 o
  10   3   7       34.07       22.79     22.81 o
 -10   4   7      112.17       96.74     33.34 o
  -9   4   7       12.54       32.30     17.69 o
  -8   4   7        8.73       -5.42     12.04 o
  -7   4   7      949.33      938.04     34.61 o
  -6   4   7      100.05       80.84     17.23 o
  -5   4   7      953.03      949.53     32.70 o
  -4   4   7      494.81      467.53     17.33 o
  -3   4   7      414.45      409.89     18.35 o
  -2   4   7     1482.37     1640.12     50.46 o
  -1   4   7     3743.25     4075.83    112.56 o
   0   4   7     1272.30     1608.75     50.98 o
   1   4   7     3705.38     4018.21    109.13 o
   2   4   7     1317.02     1453.47     57.41 o
   3   4   7      553.04      534.65     26.37 o
   4   4   7      445.24      435.17     27.80 o
   5   4   7     1292.69     1216.29     52.44 o
   6   4   7      100.51       92.43     17.08 o
   7   4   7      820.94      801.02     48.49 o
   8   4   7       10.98       -1.27     23.05 o
   9   4   7        3.81      -19.74     19.74 o
  10   4   7      107.11      122.15     33.07 o
 -10   5   7       82.79       60.04     31.31 o
  -9   5   7       15.10       -5.77     15.85 o
  -8   5   7      329.99      328.07     20.27 o
  -7   5   7        9.61       -4.46     15.94 o
  -6   5   7      301.73      312.11     17.26 o
  -5   5   7      695.02      644.94     22.52 o
  -4   5   7       81.22       79.72      8.63 o
  -3   5   7     1558.93     1527.78     53.49 o
  -2   5   7     2313.05     2422.75     79.31 o
  -1   5   7     4365.72     4473.53    136.85 o
   0   5   7      153.53      132.96      7.80 o
   1   5   7     4330.25     4415.50    119.74 o
   2   5   7     2536.25     2626.57     91.35 o
   3   5   7     1911.73     1873.63     77.09 o
   4   5   7       38.83       38.77     12.50 o
   5   5   7      563.34      505.61     34.87 o
   6   5   7      278.93      262.87     38.99 o
   7   5   7       10.43       10.88     17.25 o
   8   5   7      339.70      343.26     29.46 o
   9   5   7       20.27       22.79     32.42 o
  10   5   7       70.39       90.99     25.33 o
  -9   6   7      100.31      108.46     21.17 o
  -8   6   7      116.10      133.99     15.91 o
  -7   6   7       18.31       11.12     11.59 o
  -6   6   7     1100.19     1054.81     33.95 o
  -5   6   7       76.48       56.51      9.91 o
  -4   6   7     1568.72     1527.49     47.70 o
  -3   6   7      192.61      203.91     12.37 o
  -2   6   7      142.29      119.39     11.52 o
  -1   6   7      838.39      865.46     29.89 o
   0   6   7     1776.84     1872.41     51.86 o
   1   6   7      940.14      940.63     26.80 o
   2   6   7      202.73      220.93     12.51 o
   3   6   7      207.17      211.05     16.84 o
   4   6   7     2014.93     1883.64    108.14 o
   5   6   7       68.76       77.65     15.83 o
   6   6   7      938.99      865.61     52.73 o
   7   6   7       11.80       22.37     17.64 o
   8   6   7       79.10       72.86     23.25 o
   9   6   7       96.95      123.57     25.34 o
  -9   7   7      120.81      126.75     22.25 o
  -8   7   7       65.88       84.53     18.94 o
  -7   7   7       91.79       94.65     18.96 o
  -6   7   7       46.86       50.45     11.14 o
  -5   7   7      337.71      330.70     15.50 o
  -4   7   7      709.54      653.71     23.61 o
  -3   7   7     1125.58     1092.86     45.33 o
  -2   7   7      195.41      225.91     15.16 o
  -1   7   7     1737.21     1621.73     73.47 o
   0   7   7     1444.05     1420.29     40.14 o
   1   7   7     1797.21     1640.86     45.91 o
   2   7   7      296.01      327.86     16.90 o
   3   7   7     1341.77     1298.38     57.90 o
   4   7   7      692.25      688.39     37.91 o
   5   7   7      283.17      275.80     24.37 o
   6   7   7       43.80       31.83     17.51 o
   7   7   7      110.36      107.53     22.11 o
   8   7   7       61.28       70.11     22.92 o
   9   7   7      108.04       68.12     23.80 o
  -9   8   7       88.97      101.15     24.24 o
  -8   8   7       16.78       19.04     19.63 o
  -7   8   7      341.73      352.78     19.88 o
  -6   8   7      107.09      101.63     12.85 o
  -5   8   7       15.46       28.08     10.45 o
  -4   8   7       44.82       51.63     10.66 o
  -3   8   7     1485.14     1405.72     56.67 o
  -2   8   7      882.67      911.19     36.45 o
  -1   8   7     1170.05     1158.68     51.36 o
   0   8   7      224.22      266.45     13.11 o
   1   8   7     1060.23     1029.69     31.63 o
   2   8   7      897.08      888.64     36.53 o
   3   8   7     1743.84     1641.08     72.24 o
   4   8   7       48.59       59.50     16.48 o
   5   8   7       56.45       45.44     16.59 o
   6   8   7      137.09      147.87     21.54 o
   7   8   7      289.42      254.57     29.30 o
   8   8   7       15.50       36.23     22.57 o
   9   8   7       75.65       63.37     32.18 o
  -8   9   7       41.86       17.08     23.07 o
  -7   9   7       51.76       57.69     17.70 o
  -6   9   7       22.17        8.48     12.74 o
  -5   9   7       32.27       23.38     11.27 o
  -4   9   7      367.41      379.96     18.28 o
  -3   9   7       19.25       39.77     14.02 o
  -2   9   7      888.45      879.85     40.52 o
  -1   9   7      692.99      607.91     35.76 o
   0   9   7     1397.16     1334.49     49.22 o
   1   9   7      790.83      723.86     22.67 o
   2   9   7     1138.88     1158.75     41.63 o
   3   9   7       23.96       58.73     24.69 o
   4   9   7      313.65      312.81     27.60 o
   5   9   7       15.14       24.30     17.91 o
   6   9   7       19.88       38.53     20.22 o
   7   9   7       57.61       71.45     24.63 o
   8   9   7       49.17       71.49     26.48 o
  -8  10   7      271.43      284.72     31.44 o
  -7  10   7       46.89       82.58     22.53 o
  -6  10   7       95.42       80.33     17.45 o
  -5  10   7       41.76       40.71     11.95 o
  -4  10   7      551.86      546.31     25.12 o
  -3  10   7      238.90      217.76     16.92 o
  -2  10   7      116.72      109.59     16.06 o
  -1  10   7       84.46       75.52     15.72 o
   0  10   7      217.43      229.79     15.73 o
   1  10   7       51.84       69.02     10.84 o
   2  10   7      104.44      125.35     13.87 o
   3  10   7      213.30      219.96     20.95 o
   4  10   7      650.24      722.16     39.65 o
   5  10   7       73.78      111.95     22.22 o
   6  10   7       73.14       73.30     31.81 o
   7  10   7       49.12       81.17     26.74 o
   8  10   7      241.38      278.50     33.92 o
  -7  11   7      123.70      120.63     24.75 o
  -6  11   7       95.03      122.79     19.43 o
  -5  11   7       31.14       38.10     16.71 o
  -4  11   7       94.25      102.42     13.71 o
  -3  11   7      162.51      165.82     15.92 o
  -2  11   7      117.00      125.49     14.73 o
  -1  11   7      312.45      332.40     24.40 o
   0  11   7       49.52       71.27     13.05 o
   1  11   7      270.18      297.73     19.45 o
   2  11   7       96.42       93.64     13.35 o
   3  11   7      179.54      221.97     39.60 o
   4  11   7       75.53       82.62     19.94 o
   5  11   7       39.76       45.68     20.81 o
   6  11   7       97.26      106.09     26.53 o
   7  11   7      123.12      126.29     26.92 o
  -6  12   7       42.63       50.43     23.71 o
  -5  12   7       50.75       64.38     18.40 o
  -4  12   7       74.10       35.99     16.98 o
  -3  12   7      174.01      204.07     16.02 o
  -2  12   7       85.47       84.06     29.10 o
  -1  12   7        0.90       -5.64     17.18 o
   0  12   7      119.76      119.21     16.11 o
   1  12   7        3.95        1.73     13.54 o
   2  12   7       68.48       49.74     15.54 o
   3  12   7      186.55      216.32     23.82 o
   4  12   7      121.46      174.38     53.76 o
   5  12   7       52.82       62.10     22.05 o
   6  12   7       52.37       47.03     24.02 o
  -5  13   7       18.76       31.06     22.66 o
  -4  13   7      167.40      165.76     20.14 o
  -3  13   7      196.86      212.55     17.35 o
  -2  13   7       58.52       55.09     29.86 o
  -1  13   7       42.44       27.86     18.65 o
   0  13   7      161.12      139.42     22.09 o
   1  13   7       22.00       30.94     16.65 o
   2  13   7       76.71       59.98     17.57 o
   3  13   7      183.66      178.71     24.75 o
   4  13   7      209.07      213.97     37.35 o
   5  13   7       22.80       22.70     28.77 o
  -4  14   7       40.15       42.17     19.14 o
  -3  14   7        2.04      -17.71     17.71 o
  -2  14   7       10.70      -10.10     16.39 o
  -1  14   7       31.58        3.45     25.22 o
   0  14   7       33.32       22.62     20.97 o
   1  14   7       26.76       27.88     16.83 o
   2  14   7        8.91       14.92     27.89 o
   3  14   7        6.06       18.70     21.96 o
   4  14   7       34.83       14.09     63.60 o
  -2  15   7       81.75       43.77     25.86 o
  -1  15   7       45.95       54.02     21.99 o
   0  15   7       28.69       33.43     37.82 o
   1  15   7       53.30       46.97     27.67 o
   2  15   7       62.98       80.92     21.14 o
   0   0   8     5866.11     7364.68    261.05 o
   1   0   8      110.27       73.40      8.87 o
   2   0   8    10373.67    10602.01    288.47 o
   3   0   8     1115.90     1309.34     36.87 o
   4   0   8       16.49       11.08      5.90 o
   5   0   8      371.66      425.57     18.25 o
   6   0   8       98.12       98.23     16.03 o
   7   0   8      240.94      266.95     46.11 o
   8   0   8       45.64       10.36     19.92 o
   9   0   8        6.32      -13.20     21.43 o
  10   0   8       19.25       31.90     26.24 o
 -10   1   8      211.60      231.36     31.71 o
  -9   1   8      117.69      121.72     24.52 o
  -8   1   8       71.47       79.21     22.74 o
  -7   1   8      206.67      230.46     37.26 o
  -6   1   8      124.93      122.90     13.13 o
  -5   1   8      183.71      173.01     10.86 o
  -4   1   8      786.86      751.53     31.10 o
  -3   1   8     2364.24     2481.70     58.36 o
  -2   1   8     1750.38     1731.78     47.70 o
  -1   1   8     2233.97     2537.18     66.00 o
   0   1   8      412.85      372.01     12.34 o
   1   1   8     2390.49     2637.99     72.13 o
   2   1   8     1622.61     1619.60     46.37 o
   3   1   8     2533.64     2611.00     91.64 o
   4   1   8      780.01      722.95     25.88 o
   5   1   8      174.59      158.78     12.50 o
   6   1   8      103.33      125.68     18.79 o
   7   1   8      151.27      167.65     22.27 o
   8   1   8       65.07       62.23     21.88 o
   9   1   8      125.69      139.07     23.97 o
  10   1   8      233.99      269.88     29.82 o
 -10   2   8       15.45        4.58     25.00 o
  -9   2   8      108.08      104.54     25.91 o
  -8   2   8       49.84       29.26     22.82 o
  -7   2   8       99.65       82.71     13.71 o
  -6   2   8      508.11      550.11     23.05 o
  -5   2   8      270.75      274.51     14.15 o
  -4   2   8      655.35      728.43     27.91 o
  -3   2   8     2701.17     2902.78     78.91 o
  -2   2   8     1354.54     1471.20     45.06 o
  -1   2   8     7639.82     7481.55    192.57 o
   0   2   8     3750.20     4290.56    119.31 o
   1   2   8     8116.43     7988.60    235.73 o
   2   2   8     1186.81     1310.62     38.70 o
   3   2   8     2416.45     2640.01    101.47 o
   4   2   8      780.65      813.52     39.99 o
   5   2   8      201.90      216.16     20.16 o
   6   2   8      480.57      512.68     34.75 o
   7   2   8      101.43      104.25     19.74 o
   8   2   8       67.89       68.05     20.57 o
   9   2   8      110.20      118.80     27.93 o
  10   2   8       19.91      -10.18     23.50 o
 -10   3   8      249.04      258.67     35.60 o
  -9   3   8      136.92      143.88     28.50 o
  -8   3   8      388.68      406.84     25.55 o
  -7   3   8      184.07      174.01     17.54 o
  -6   3   8       33.04       36.73      9.92 o
  -5   3   8       29.05       22.00      8.00 o
  -4   3   8      985.71      848.52     31.80 o
  -3   3   8      853.31      827.03     28.59 o
  -2   3   8     2154.49     2108.11     76.01 o
  -1   3   8      283.78      220.57     10.51 o
   0   3   8      322.25      455.63     17.04 o
   1   3   8      250.00      199.34     10.27 o
   2   3   8     1994.15     2039.79     56.93 o
   3   3   8      785.99      763.32     31.88 o
   4   3   8     1034.95      937.69     45.47 o
   5   3   8       35.54       38.42     16.51 o
   6   3   8        2.59        4.80     14.07 o
   7   3   8      160.38      176.49     26.03 o
   8   3   8      378.11      369.26     30.20 o
   9   3   8      155.74      126.66     25.20 o
  10   3   8      263.96      272.66     31.26 o
 -10   4   8        2.04       -2.63     31.90 o
  -9   4   8        7.68      -30.36     30.36 o
  -8   4   8      152.14      143.56     15.11 o
  -7   4   8      204.82      220.00     15.98 o
  -6   4   8      440.47      425.32     20.40 o
  -5   4   8      727.34      706.52     25.38 o
  -4   4   8      446.75      434.45     18.23 o
  -3   4   8      598.91      538.92     21.24 o
  -2   4   8      862.15      834.15     31.74 o
  -1   4   8     2690.31     2486.22     68.23 o
   0   4   8     4265.38     4213.46    130.21 o
   1   4   8     2570.26     2332.30     66.07 o
   2   4   8     1067.96     1037.05     28.00 o
   3   4   8      476.35      505.43     30.84 o
   4   4   8      287.68      279.26     23.37 o
   5   4   8      723.47      734.34     40.45 o
   6   4   8      426.76      441.35     30.24 o
   7   4   8      233.29      225.65     23.95 o
   8   4   8      175.19      136.59     35.08 o
   9   4   8        9.87       43.01     22.65 o
  10   4   8        1.30       29.58     23.20 o
  -9   5   8      372.86      446.86     29.63 o
  -8   5   8      145.24      147.85     16.24 o
  -7   5   8       46.77       37.98     12.15 o
  -6   5   8      171.22      170.02     13.12 o
  -5   5   8      150.09      131.49     10.91 o
  -4   5   8       76.35       70.21     10.28 o
  -3   5   8     2354.47     2248.56     70.50 o
  -2   5   8      556.84      590.29     27.87 o
  -1   5   8      744.25      635.66     22.98 o
   0   5   8      105.53      102.42      7.64 o
   1   5   8      793.98      697.50     20.85 o
   2   5   8      627.63      657.47     20.37 o
   3   5   8     2163.66     2069.59    100.51 o
   4   5   8       43.79       47.20     15.36 o
   5   5   8       73.97       56.13     15.68 o
   6   5   8      149.52      119.71     19.26 o
   7   5   8       94.89      124.96     20.20 o
   8   5   8      123.99      139.79     23.57 o
   9   5   8      382.10      392.43     34.03 o
  -9   6   8      104.62       69.78     17.01 o
  -8   6   8       44.54       24.22     32.50 o
  -7   6   8      322.25      350.58     20.88 o
  -6   6   8       51.82       52.63     11.48 o
  -5   6   8      836.46      768.76     26.73 o
  -4   6   8      391.30      395.55     19.78 o
  -3   6   8      363.30      320.12     15.97 o
  -2   6   8     3207.61     3091.78    106.07 o
  -1   6   8      733.82      808.51     42.78 o
   0   6   8     1840.62     1671.11     53.55 o
   1   6   8      835.68      925.19     26.79 o
   2   6   8     2925.23     2854.22     80.73 o
   3   6   8      268.57      259.90     21.13 o
   4   6   8      516.70      483.30     37.92 o
   5   6   8      711.61      693.71     42.21 o
   6   6   8       49.13       44.39     19.26 o
   7   6   8      370.33      409.42     30.28 o
   8   6   8       43.65       67.88     22.93 o
   9   6   8      119.06      116.40     24.83 o
  -9   7   8        6.76       -8.10     18.45 o
  -8   7   8       20.17       12.04     24.94 o
  -7   7   8      489.58      492.99     25.59 o
  -6   7   8       51.82       56.33     13.71 o
  -5   7   8      246.98      232.98     14.00 o
  -4   7   8       86.98       71.15     11.43 o
  -3   7   8      362.59      354.73     18.72 o
  -2   7   8     2006.84     1946.84     68.30 o
  -1   7   8      209.80      191.72     16.14 o
   0   7   8      533.42      519.40     19.74 o
   1   7   8      132.41      131.91      8.92 o
   2   7   8     1844.22     1775.16     51.77 o
   3   7   8      304.29      295.92     23.09 o
   4   7   8       39.17       45.10     16.13 o
   5   7   8      193.85      196.78     21.40 o
   6   7   8       91.66       92.30     19.25 o
   7   7   8      532.82      534.55     36.51 o
   8   7   8       22.68       35.25     31.19 o
   9   7   8        2.68      -17.12     24.13 o
  -9   8   8       24.59        8.32     31.79 o
  -8   8   8      424.70      361.22     47.59 o
  -7   8   8       30.13       26.76     20.92 o
  -6   8   8      115.93      118.58     13.44 o
  -5   8   8       18.87       26.02     10.75 o
  -4   8   8      438.15      426.92     22.29 o
  -3   8   8      345.28      365.71     20.56 o
  -2   8   8      494.58      453.54     22.36 o
  -1   8   8     1828.04     1749.70     79.61 o
   0   8   8     1520.77     1445.55     66.95 o
   1   8   8     1782.29     1754.89     49.63 o
   2   8   8      483.62      447.65     17.01 o
   3   8   8      388.59      395.39     26.93 o
   4   8   8      366.68      332.34     27.39 o
   5   8   8       35.10       29.83     20.89 o
   6   8   8       89.68      101.85     22.78 o
   7   8   8       28.04       31.70     34.15 o
   8   8   8      438.38      427.05     35.35 o
   9   8   8       22.11       12.69     27.54 o
  -8   9   8       35.70       47.06     37.64 o
  -7   9   8      111.85      124.99     18.86 o
  -6   9   8      387.81      364.91     19.66 o
  -5   9   8       89.57       90.30     13.13 o
  -4   9   8      420.26      363.17     17.88 o
  -3   9   8       26.15       28.31     12.74 o
  -2   9   8       37.93       43.92     15.10 o
  -1   9   8      237.09      216.30     19.14 o
   0   9   8      132.65      132.72     17.62 o
   1   9   8      196.43      199.56     12.60 o
   2   9   8       15.89       17.79      8.72 o
   3   9   8       17.68       20.01     26.64 o
   4   9   8      291.05      268.58     25.33 o
   5   9   8       91.07       94.39     20.13 o
   6   9   8      433.34      461.59     33.30 o
   7   9   8      100.82      108.90     25.83 o
   8   9   8       44.55       54.11     26.63 o
  -7  10   8      114.10      100.25     19.71 o
  -6  10   8        6.23        2.59     15.28 o
  -5  10   8       24.06       27.17     13.36 o
  -4  10   8      181.65      168.97     14.26 o
  -3  10   8      789.95      735.45     32.98 o
  -2  10   8      169.75      154.02     19.55 o
  -1  10   8      212.16      217.05     21.92 o
   0  10   8     1093.02     1053.92     52.68 o
   1  10   8      322.79      334.48     19.20 o
   2  10   8      101.92       81.07     12.38 o
   3  10   8      725.15      713.65     33.48 o
   4  10   8      175.64      162.73     22.64 o
   5  10   8       23.46       12.43     29.61 o
   6  10   8        7.49       -6.56     20.87 o
   7  10   8      122.54      128.95     27.13 o
  -7  11   8       57.47       68.66     24.07 o
  -6  11   8      173.96      182.74     21.50 o
  -5  11   8      166.01      151.30     16.57 o
  -4  11   8       18.31       30.12     13.07 o
  -3  11   8       20.16       25.23     15.36 o
  -2  11   8       37.57       31.26     17.17 o
  -1  11   8      204.52      162.19     19.72 o
   0  11   8      350.88      332.64     26.55 o
   1  11   8      205.59      188.83     16.64 o
   2  11   8       20.29       16.70     11.83 o
   3  11   8        5.62       13.89     25.41 o
   4  11   8       29.23       37.49     20.12 o
   5  11   8      157.11      181.99     25.46 o
   6  11   8      162.90      211.41     39.21 o
   7  11   8       56.23       26.32     27.01 o
  -6  12   8       22.58       17.95     22.02 o
  -5  12   8       60.85       97.13     19.90 o
  -4  12   8      406.04      460.89     23.16 o
  -3  12   8       22.78       25.30     13.88 o
  -2  12   8       86.01       96.26     19.80 o
  -1  12   8      272.33      273.84     24.47 o
   0  12   8      173.21      189.66     22.75 o
   1  12   8      257.72      252.83     32.07 o
   2  12   8      125.11      114.76     24.89 o
   3  12   8       13.45      -10.87     13.95 o
   4  12   8      387.51      404.61     33.00 o
   5  12   8       43.89       64.19     25.44 o
   6  12   8       25.98       30.41     25.14 o
  -5  13   8       68.90       89.37     20.20 o
  -4  13   8       13.29       -4.19     18.00 o
  -3  13   8       55.22       75.28     18.58 o
  -2  13   8       22.69       32.97     19.99 o
  -1  13   8       73.12       61.10     21.28 o
   0  13   8        2.11        9.84     19.61 o
   1  13   8       56.47       37.30     17.53 o
   2  13   8       30.98       26.23     16.64 o
   3  13   8       45.32       39.00     20.19 o
   4  13   8       10.20       -7.82     22.44 o
   5  13   8       66.28       94.52     35.36 o
  -4  14   8       99.18      105.11     21.60 o
  -3  14   8      100.59       95.27     26.86 o
  -2  14   8        5.14       -2.23     22.01 o
  -1  14   8        0.17       -8.40     20.42 o
   0  14   8       11.12      -20.30     20.30 o
   1  14   8        2.50      -11.65     16.90 o
   2  14   8        7.96       18.81     18.64 o
   3  14   8      111.13      136.43     24.01 o
   4  14   8       87.08       93.12     41.25 o
  -1  15   8       14.45       41.19     23.30 o
   0  15   8        7.09      -18.99     22.97 o
   1  15   8       19.47       25.20     20.44 o
   1   0   9       59.84       51.73      5.63 o
   2   0   9       77.88       63.86      6.88 o
   3   0   9      669.23      602.56     19.02 o
   4   0   9      349.94      279.58     11.36 o
   5   0   9      454.30      485.69     24.05 o
   6   0   9     3053.97     3010.89    138.88 o
   7   0   9       16.33       21.49     18.15 o
   8   0   9        9.93        5.50     20.40 o
   9   0   9      470.51      561.00     40.26 o
  10   0   9       21.64       34.48     25.80 o
 -10   1   9      158.78      187.08     29.62 o
  -9   1   9       41.62       67.89     24.74 o
  -8   1   9        9.63        1.50     21.30 o
  -7   1   9      206.16      239.47     25.14 o
  -6   1   9      977.08      987.74     41.02 o
  -5   1   9      557.81      500.30     21.16 o
  -4   1   9     1412.05     1503.16     42.99 o
  -3   1   9      696.57      612.75     21.69 o
  -2   1   9      474.67      566.76     19.06 o
  -1   1   9     3442.28     2978.21     71.18 o
   0   1   9     1219.17     1531.64     40.42 o
   1   1   9     3019.88     2524.33     77.37 o
   3   1   9      746.30      701.74     20.64 o
   4   1   9     1453.58     1525.24     57.36 o
   5   1   9      543.27      532.71     32.99 o
   6   1   9      948.90      951.02     51.73 o
   7   1   9      184.79      186.23     23.54 o
   8   1   9        9.29       28.24     21.05 o
   9   1   9       46.97       49.93     23.60 o
  10   1   9      146.18       94.04     27.49 o
 -10   2   9       34.97       20.42     50.42 o
  -9   2   9       38.82       88.92     24.63 o
  -8   2   9      233.75      248.59     40.67 o
  -7   2   9      556.20      526.00     29.25 o
  -6   2   9      316.43      348.01     17.87 o
  -5   2   9     1918.10     1898.99     62.22 o
  -4   2   9     1624.30     1572.43     50.75 o
  -3   2   9      846.90      857.22     31.20 o
  -2   2   9      881.41      844.56     26.00 o
  -1   2   9      111.51       84.02      7.35 o
   0   2   9      678.18      903.60     27.54 o
   1   2   9      156.51      126.52      8.07 o
   2   2   9      844.38      805.71     24.50 o
   3   2   9      906.28      912.19     26.64 o
   4   2   9     1471.94     1442.85     57.17 o
   5   2   9     1766.11     1848.80     89.54 o
   6   2   9      281.82      283.55     25.17 o
   7   2   9      667.91      617.14     37.68 o
   8   2   9      280.60      277.30     27.96 o
   9   2   9       18.31       20.93     22.55 o
  10   2   9       31.43       47.65     27.39 o
 -10   3   9       27.85       54.49     30.18 o
  -9   3   9      124.68      144.40     45.33 o
  -8   3   9       25.03       16.22     23.94 o
  -7   3   9      581.73      624.92     45.27 o
  -6   3   9      285.22      286.30     16.46 o
  -5   3   9     1549.67     1602.13     48.64 o
  -4   3   9      820.53      784.20     29.31 o
  -3   3   9      367.81      371.53     17.31 o
  -2   3   9     2107.08     1797.21     52.14 o
  -1   3   9      406.55      484.82     20.13 o
   0   3   9     6760.21     7475.41    229.52 o
   1   3   9      456.67      539.68     19.51 o
   2   3   9     1703.98     1440.14     44.47 o
   3   3   9      377.40      410.45     14.49 o
   4   3   9      843.21      762.07     41.52 o
   5   3   9     1634.99     1630.11     77.77 o
   6   3   9      311.23      280.47     24.31 o
   7   3   9      491.55      494.28     36.97 o
   8   3   9       28.25       31.54     20.35 o
   9   3   9      127.62       66.07     24.30 o
  10   3   9       36.00       40.13     24.89 o
  -9   4   9      116.92      139.85     27.96 o
  -8   4   9      343.12      335.25     29.63 o
  -7   4   9      359.37      348.46     20.15 o
  -6   4   9      409.30      384.58     20.90 o
  -5   4   9     1042.35      991.24     31.17 o
  -4   4   9      423.06      378.46     17.85 o
  -3   4   9      576.73      515.46     21.32 o
  -2   4   9      880.23      887.06     34.12 o
  -1   4   9      503.56      528.08     18.43 o
   0   4   9      838.75      888.36     30.44 o
   1   4   9      583.89      579.98     20.88 o
   2   4   9      743.01      771.52     24.91 o
   3   4   9      548.23      499.55     23.65 o
   4   4   9      351.91      306.36     24.84 o
   5   4   9      853.31      804.33     48.60 o
   6   4   9      528.63      524.06     32.43 o
   7   4   9      438.97      431.60     30.03 o
   8   4   9      320.89      302.76     29.77 o
   9   4   9      128.25      133.70     27.25 o
  -9   5   9        4.91      -22.17     25.44 o
  -8   5   9       63.87       44.45     19.95 o
  -7   5   9       46.82       34.59     11.91 o
  -6   5   9      796.13      839.62     30.06 o
  -5   5   9      122.52      121.72     11.74 o
  -4   5   9      314.28      299.56     16.46 o
  -3   5   9     1483.62     1361.28     44.66 o
  -2   5   9      199.53      145.75     14.15 o
  -1   5   9     1443.97     1500.59     55.83 o
   0   5   9      625.33      602.49     22.30 o
   1   5   9     1451.34     1495.73     42.56 o
   2   5   9      151.14      114.94      8.38 o
   3   5   9     1335.06     1248.57     50.81 o
   4   5   9      325.76      324.07     30.75 o
   5   5   9      179.05      182.71     19.59 o
   6   5   9      810.42      811.53     46.68 o
   7   5   9       51.81       36.93     20.73 o
   8   5   9       46.34       52.57     22.96 o
   9   5   9        5.99      -22.14     48.07 o
  -9   6   9        8.29      -14.27     43.30 o
  -8   6   9      189.71      210.71     33.37 o
  -7   6   9      129.89      152.47     27.50 o
  -6   6   9      270.89      236.07     15.55 o
  -5   6   9      227.41      254.66     14.47 o
  -4   6   9     2458.05     2209.26     69.44 o
  -3   6   9      312.98      312.81     16.91 o
  -2   6   9      176.17      159.26     15.82 o
  -1   6   9      169.39      157.68     25.84 o
   0   6   9      778.93      704.10     25.10 o
   1   6   9       83.01       94.72      8.03 o
   2   6   9      182.98      156.22      9.79 o
   3   6   9      362.10      360.32     19.62 o
   4   6   9     2186.51     1910.53     98.33 o
   5   6   9      245.49      261.18     23.25 o
   6   6   9      302.44      313.02     40.88 o
   7   6   9      139.28      123.39     28.34 o
   8   6   9      229.11      287.07     28.51 o
   9   6   9        3.83        2.46     24.18 o
  -9   7   9       49.03       14.84     20.00 o
  -8   7   9       19.64        4.23     27.87 o
  -7   7   9      316.82      342.65     19.23 o
  -6   7   9      145.56      139.54     13.94 o
  -5   7   9      332.89      325.44     17.29 o
  -4   7   9      178.00      200.25     17.14 o
  -3   7   9      790.78      685.51     28.38 o
  -2   7   9     1894.92     1718.17     81.88 o
  -1   7   9      983.07      961.60     46.66 o
   0   7   9       47.94       35.24     14.71 o
   1   7   9      944.86      920.89     28.68 o
   2   7   9     1753.63     1533.62     45.53 o
   3   7   9      604.41      542.09     28.15 o
   4   7   9      128.02      138.49     19.58 o
   5   7   9      377.73      386.21     27.98 o
   6   7   9      172.91      177.07     24.15 o
   7   7   9      301.89      363.16     32.54 o
   8   7   9       19.97        6.70     29.75 o
   9   7   9       62.76       13.79     32.26 o
  -8   8   9        5.91      -20.66     40.05 o
  -7   8   9       66.07       95.34     18.03 o
  -6   8   9       78.02       56.36     13.60 o
  -5   8   9      781.03      725.15     26.98 o
  -4   8   9      148.00      183.64     16.76 o
  -3   8   9      839.80      749.99     31.66 o
  -2   8   9       39.15       57.28     15.43 o
  -1   8   9      732.76      709.61     40.06 o
   0   8   9      680.50      624.40     34.60 o
   1   8   9      817.06      812.12     28.01 o
   2   8   9       62.25       60.56      8.66 o
   3   8   9      689.99      643.59     31.77 o
   4   8   9      179.65      196.21     33.09 o
   5   8   9      724.54      680.17     42.62 o
   6   8   9       57.90       44.07     19.91 o
   7   8   9      101.70      109.10     23.82 o
   8   8   9        6.43      -24.37     24.37 o
  -8   9   9       45.42       38.59     24.39 o
  -7   9   9        2.02      -14.09     14.09 o
  -6   9   9       94.82       89.87     14.28 o
  -5   9   9      141.20      143.09     14.69 o
  -4   9   9       15.43       22.18     12.88 o
  -3   9   9      502.18      490.23     25.51 o
  -2   9   9      689.41      687.72     36.35 o
  -1   9   9       73.54      100.40     16.45 o
   0   9   9      226.64      205.51     19.77 o
   1   9   9       53.41       52.53     11.85 o
   2   9   9      606.67      619.50     22.45 o
   3   9   9      484.48      459.82     25.64 o
   4   9   9       22.44       34.42     18.32 o
   5   9   9      155.89      158.99     36.79 o
   6   9   9       94.27      109.65     31.26 o
   7   9   9        0.44        2.27     22.34 o
   8   9   9       36.63       41.86     25.68 o
  -7  10   9       41.17       57.98     19.74 o
  -6  10   9       30.17       20.90     14.14 o
  -5  10   9      160.84      171.37     16.08 o
  -4  10   9      282.75      248.24     25.45 o
  -3  10   9      128.00      149.07     16.36 o
  -2  10   9       72.16       96.93     18.88 o
  -1  10   9       19.04       36.70     16.54 o
   0  10   9       65.23       55.56     16.75 o
   1  10   9       18.70       32.90     12.71 o
   2  10   9      100.78       99.82     12.04 o
   3  10   9      126.12      135.11     12.78 o
   4  10   9      240.84      231.70     37.68 o
   5  10   9      137.07      144.81     23.18 o
   6  10   9       34.97        6.40     22.35 o
   7  10   9       43.01       66.33     27.99 o
  -6  11   9       21.01       32.89     18.84 o
  -5  11   9       84.38       92.07     15.19 o
  -4  11   9      226.09      237.14     17.62 o
  -3  11   9      257.21      236.18     24.46 o
  -2  11   9       65.71       71.93     18.13 o
  -1  11   9      192.15      179.49     40.00 o
   0  11   9      200.92      267.16     24.90 o
   1  11   9      170.89      178.02     23.12 o
   2  11   9       63.07       70.61     16.28 o
   3  11   9      199.65      205.13     16.52 o
   4  11   9      259.28      270.54     22.03 o
   5  11   9      100.20      100.74     25.15 o
   6  11   9       18.56       22.50     26.09 o
  -6  12   9       31.35       20.17     19.58 o
  -5  12   9       64.39       61.13     20.21 o
  -4  12   9      246.19      270.45     19.11 o
  -3  12   9       42.13       30.38     19.21 o
  -2  12   9      142.59      155.17     28.32 o
  -1  12   9      130.23      140.63     21.25 o
   0  12   9       29.98       48.20     22.12 o
   1  12   9      132.74      162.26     19.10 o
   2  12   9      166.44      187.91     19.64 o
   3  12   9       38.01       15.03     16.78 o
   4  12   9      202.73      183.96     26.35 o
   5  12   9       59.63       67.29     25.76 o
   6  12   9       31.79       63.18     29.39 o
  -5  13   9        3.04       -2.55     19.91 o
  -4  13   9      236.12      238.75     23.29 o
  -3  13   9       58.83       47.77     18.99 o
  -2  13   9      100.93      104.48     22.92 o
  -1  13   9      140.68      157.44     24.16 o
   0  13   9       84.83       76.81     21.36 o
   1  13   9      159.34      212.19     20.65 o
   2  13   9       75.34       74.51     22.53 o
   3  13   9       76.87       68.83     21.61 o
   4  13   9      214.96      249.88     26.53 o
   5  13   9        2.11       34.66     23.07 o
  -3  14   9       80.60       63.97     25.78 o
  -2  14   9       21.53       30.37     43.26 o
  -1  14   9       52.56       33.72     22.36 o
   0  14   9       89.34       89.83     24.72 o
   1  14   9       53.45       12.38     24.83 o
   2  14   9       15.95        0.62     19.44 o
   3  14   9       76.07       55.65     24.01 o
   0   0  10      203.20      264.17     15.29 o
   1   0  10     1105.78     1472.98     39.31 o
   2   0  10     3389.18     3421.53     95.36 o
   3   0  10      327.22      312.56     20.45 o
   4   0  10     2212.53     2099.45     65.69 o
   5   0  10      313.35      370.01     39.04 o
   6   0  10      119.47      105.37     21.32 o
   7   0  10       90.30      127.47     23.04 o
   8   0  10      217.48      185.28     33.10 o
   9   0  10        0.51       -8.62     22.73 o
  10   0  10       52.74       56.72     27.63 o
 -10   1  10       64.02       50.87     29.49 o
  -9   1  10       11.28      -17.53     25.42 o
  -8   1  10       45.69       50.75     33.01 o
  -7   1  10      278.28      266.96     27.71 o
  -6   1  10      748.52      748.21     44.58 o
  -5   1  10     2102.94     1990.71     78.35 o
  -4   1  10      185.00      189.19     19.45 o
  -3   1  10      800.31      815.40     30.17 o
  -2   1  10      649.79      640.30     22.71 o
  -1   1  10     1018.27     1061.27     27.58 o
   0   1  10     2228.11     2177.95     56.80 o
   1   1  10      846.19      882.19     29.94 o
   2   1  10      792.57      753.10     25.22 o
   3   1  10      739.01      822.15     25.06 o
   4   1  10      139.93      140.78      9.92 o
   5   1  10     2267.51     2188.98     97.92 o
   6   1  10      760.25      774.20     44.84 o
   7   1  10      288.96      281.87     45.19 o
   8   1  10       44.76       38.46     35.28 o
   9   1  10        8.53      -11.17     22.15 o
  10   1  10       51.24       58.97     28.86 o
 -10   2  10       88.30      133.42     32.05 o
  -9   2  10      223.39      241.00     32.79 o
  -8   2  10       86.56      110.52     26.25 o
  -7   2  10       30.41       -1.19     21.03 o
  -6   2  10       64.96       50.82     12.88 o
  -5   2  10      882.79      772.02     30.45 o
  -4   2  10      420.67      419.12     19.69 o
  -3   2  10     2242.60     2065.40     81.49 o
  -2   2  10      631.59      606.19     21.26 o
  -1   2  10      890.38      817.94     24.33 o
   0   2  10     1832.80     2037.17     58.53 o
   1   2  10      916.74      861.63     29.33 o
   2   2  10      650.90      613.17     22.71 o
   3   2  10     2347.32     2233.30     60.48 o
   4   2  10      422.42      408.48     15.47 o
   5   2  10      952.23      878.33     35.19 o
   6   2  10       28.36        3.61     18.86 o
   7   2  10       22.20       54.30     21.64 o
   8   2  10      100.88      125.56     24.65 o
   9   2  10      228.85      248.19     53.46 o
  10   2  10       80.39      111.96     28.08 o
  -9   3  10       57.54       71.41     29.08 o
  -8   3  10       41.37       61.36     28.24 o
  -7   3  10      123.28      129.41     28.74 o
  -6   3  10     1457.82     1433.42     49.41 o
  -5   3  10      268.24      314.18     15.02 o
  -4   3  10     1440.44     1350.75     47.30 o
  -3   3  10      597.20      598.97     31.83 o
  -2   3  10       64.70       82.95     16.62 o
  -1   3  10      769.57      730.78     24.44 o
   0   3  10       46.09       54.23      7.66 o
   1   3  10      843.54      788.03     26.97 o
   2   3  10      140.55      155.42      8.80 o
   3   3  10      749.27      759.18     22.82 o
   4   3  10     1454.14     1418.30     53.69 o
   5   3  10      261.99      260.40     24.18 o
   6   3  10     1407.20     1358.93     81.58 o
   7   3  10      132.89      146.09     27.12 o
   8   3  10       45.54        0.48     20.89 o
   9   3  10       45.04       34.88     36.69 o
  -9   4  10       90.11       88.00     28.86 o
  -8   4  10      169.15      197.41     20.26 o
  -7   4  10       25.10       23.51     11.76 o
  -6   4  10       83.21       92.50     13.45 o
  -5   4  10      245.05      199.28     12.73 o
  -4   4  10     1436.99     1405.12     50.11 o
  -3   4  10      705.19      635.57     29.93 o
  -2   4  10      863.22      778.15     30.73 o
  -1   4  10     1099.01     1045.22     32.15 o
   0   4  10      199.82      230.14     12.13 o
   1   4  10     1198.90     1045.40     35.53 o
   2   4  10      684.28      643.08     22.08 o
   3   4  10      713.19      642.24     21.21 o
   4   4  10     1627.74     1578.19     57.35 o
   5   4  10      166.28      149.19     37.04 o
   6   4  10      100.87       90.21     20.43 o
   7   4  10       17.93        6.67     25.84 o
   8   4  10      154.76      181.66     27.19 o
   9   4  10       77.92      100.20     41.17 o
  -9   5  10       22.35      -14.28     27.61 o
  -8   5  10       10.25        8.79     17.71 o
  -7   5  10      532.95      516.04     25.19 o
  -6   5  10       59.43       71.83     12.12 o
  -5   5  10     1130.38     1058.48     35.10 o
  -4   5  10      149.98      163.36     13.40 o
  -3   5  10       32.02       16.20     11.73 o
  -2   5  10      909.71      824.32     36.44 o
  -1   5  10      142.43      171.96     16.43 o
   0   5  10     1132.65     1143.60     38.43 o
   1   5  10      184.14      180.42     11.18 o
   2   5  10      949.45      885.49     26.94 o
   3   5  10       90.24      108.92      8.57 o
   4   5  10      150.76      194.39     15.26 o
   5   5  10     1119.14     1080.32     56.93 o
   6   5  10       88.58       90.57     20.88 o
   7   5  10      510.84      444.03     48.29 o
   8   5  10       17.09        5.82     23.14 o
   9   5  10       11.95      -13.21     24.42 o
  -9   6  10       82.20       96.48     35.39 o
  -8   6  10        6.01      -26.36     27.60 o
  -7   6  10       79.04       67.04     14.67 o
  -6   6  10       63.11       52.45     12.05 o
  -5   6  10      419.55      405.43     19.10 o
  -4   6  10      881.84      818.86     31.56 o
  -3   6  10      607.74      553.95     29.34 o
  -2   6  10      247.59      261.27     32.90 o
  -1   6  10      200.66      211.25     17.18 o
   0   6  10     1654.52     1553.73     58.68 o
   1   6  10      154.81      162.65     11.34 o
   2   6  10      403.67      416.43     15.62 o
   3   6  10      667.09      631.59     20.94 o
   4   6  10      862.29      803.68     35.69 o
   5   6  10      536.80      493.99     32.01 o
   6   6  10       69.95       75.60     19.96 o
   7   6  10       50.47       80.87     27.06 o
   8   6  10        8.43      -12.53     22.38 o
   9   6  10       73.43       76.55     28.30 o
  -8   7  10      115.21      105.01     18.63 o
  -7   7  10       78.52       60.59     15.95 o
  -6   7  10      352.67      325.21     18.63 o
  -5   7  10      377.86      418.30     19.86 o
  -4   7  10      311.90      300.33     18.26 o
  -3   7  10      308.88      304.67     21.64 o
  -2   7  10      168.60      185.33     20.09 o
  -1   7  10     1122.16     1153.26     54.69 o
   0   7  10        3.10       23.27     12.23 o
   1   7  10     1150.55     1111.88     33.70 o
   2   7  10      250.44      264.36     12.65 o
   3   7  10      411.98      389.51     15.98 o
   4   7  10      348.50      341.10     20.79 o
   5   7  10      434.03      485.33     50.21 o
   6   7  10      373.33      391.66     31.17 o
   7   7  10       51.55       16.08     22.64 o
   8   7  10      105.08       77.36     25.29 o
  -8   8  10      146.35      113.91     26.27 o
  -7   8  10        8.88        4.16     14.36 o
  -6   8  10       55.53       81.17     14.91 o
  -5   8  10      156.28      160.79     14.28 o
  -4   8  10       93.25       80.02     15.07 o
  -3   8  10      444.73      397.83     30.25 o
  -2   8  10       17.45       38.02     15.05 o
  -1   8  10      512.24      447.37     29.35 o
   0   8  10     1049.54      978.32     48.80 o
   1   8  10      541.88      486.91     22.88 o
   2   8  10       27.80        8.00      8.70 o
   3   8  10      488.44      475.81     18.39 o
   4   8  10      144.19      172.04     16.08 o
   5   8  10      154.53      158.84     43.77 o
   6   8  10       71.24      101.93     22.79 o
   7   8  10        7.48        3.03     23.55 o
   8   8  10      123.35       50.31     45.66 o
  -7   9  10      136.03      132.07     16.89 o
  -6   9  10       67.08       70.45     14.46 o
  -5   9  10       58.84       14.25     12.92 o
  -4   9  10      413.20      433.34     24.76 o
  -3   9  10      288.72      271.85     23.02 o
  -2   9  10      340.25      335.56     35.38 o
  -1   9  10      417.81      409.97     29.44 o
   0   9  10       58.80       60.20     15.02 o
   1   9  10      523.88      509.19     23.82 o
   2   9  10      353.05      335.30     17.41 o
   3   9  10      277.50      261.64     14.76 o
   4   9  10      474.04      458.83     26.20 o
   5   9  10       52.13       44.36     21.69 o
   6   9  10       40.07       20.99     22.54 o
   7   9  10      144.07      140.71     28.03 o
  -7  10  10       50.19       65.18     20.19 o
  -6  10  10       48.49       50.12     15.64 o
  -5  10  10       33.60       17.95     13.74 o
  -4  10  10      147.54      147.08     17.88 o
  -3  10  10       64.25       83.63     19.61 o
  -2  10  10      392.50      433.45     30.90 o
  -1  10  10      479.01      479.12     31.53 o
   0  10  10       39.86       30.73     16.65 o
   1  10  10      428.31      408.44     23.15 o
   2  10  10      441.72      425.70     23.99 o
   3  10  10      102.69      119.45     14.06 o
   4  10  10      142.06      125.82     18.58 o
   5  10  10       41.64       22.13     25.86 o
   6  10  10       42.10       30.61     25.48 o
   7  10  10       39.22       55.12     28.34 o
  -6  11  10       51.84       27.11     15.32 o
  -5  11  10       20.59       16.10     15.20 o
  -4  11  10       10.14        7.48     13.89 o
  -3  11  10      192.17      221.64     33.20 o
  -2  11  10      505.03      489.84     35.00 o
  -1  11  10       49.48       61.11     18.61 o
   0  11  10       74.64       54.43     18.79 o
   1  11  10       38.63       42.40     14.67 o
   2  11  10      543.37      554.29     28.69 o
   3  11  10      204.44      179.54     19.44 o
   4  11  10       16.22       28.78     14.17 o
   5  11  10       29.46       17.48     19.41 o
   6  11  10       54.55       36.70     26.72 o
  -5  12  10       16.71       38.34     16.07 o
  -4  12  10       70.17       25.55     17.76 o
  -3  12  10       90.24      109.86     21.81 o
  -2  12  10       75.44       85.08     23.08 o
  -1  12  10       75.88      108.31     22.96 o
   0  12  10      555.19      507.65     76.38 o
   1  12  10       85.73       74.39     20.86 o
   2  12  10       72.65      124.10     18.45 o
   3  12  10      109.89      125.95     23.19 o
   4  12  10       78.39       79.33     16.90 o
   5  12  10       18.65        9.90     24.07 o
  -4  13  10       22.04       -8.49     19.21 o
  -3  13  10      237.24      240.51     27.45 o
  -2  13  10       56.60       27.88     23.20 o
  -1  13  10      115.94      163.03     23.85 o
   0  13  10        1.30       13.65     20.98 o
   1  13  10      138.20      136.89     26.29 o
   2  13  10       52.58       48.14     17.98 o
   3  13  10      242.28      248.02     23.99 o
   4  13  10       25.24       23.44     23.08 o
  -2  14  10        8.08       32.26     24.58 o
  -1  14  10      188.61      194.81     27.76 o
   0  14  10       61.15       84.72     24.28 o
   1  14  10      191.56      211.48     30.00 o
   2  14  10        8.55       23.38     19.71 o
   1   0  11     4061.16     4172.51    105.99 o
   2   0  11      891.38      855.82     27.54 o
   3   0  11       98.15      120.72      9.98 o
   4   0  11     1312.39     1331.15     43.71 o
   5   0  11       12.99        7.36     16.36 o
   6   0  11       13.60       25.14     21.45 o
   7   0  11        0.63       -6.09     20.24 o
   8   0  11      196.65      238.55     29.22 o
   9   0  11       12.21       -9.90     24.74 o
  -9   1  11       65.06       67.38     28.21 o
  -8   1  11       30.16       35.04     24.43 o
  -7   1  11       32.23       17.72     20.90 o
  -6   1  11       16.64       11.75     27.81 o
  -5   1  11      248.84      207.95     22.64 o
  -4   1  11      115.25      116.35     23.40 o
  -3   1  11     1240.62     1269.69     45.64 o
  -2   1  11     1088.05     1067.55     31.70 o
  -1   1  11     3509.01     3618.10     98.25 o
   0   1  11     4637.13     4634.26    117.46 o
   1   1  11     4202.89     4162.31    107.58 o
   2   1  11      954.01      947.11     34.66 o
   3   1  11     1399.04     1417.95     45.07 o
   4   1  11      112.24      125.65     10.50 o
   5   1  11      161.34      152.07     12.24 o
   6   1  11       35.03       53.59     19.88 o
   7   1  11       29.06       35.09     41.50 o
   8   1  11       20.80       43.80     22.56 o
   9   1  11       55.26       62.49     27.11 o
  -9   2  11      125.58      169.25     32.00 o
  -8   2  11      183.86      172.38     28.41 o
  -7   2  11      181.55      125.63     40.70 o
  -6   2  11       93.71       96.70     16.66 o
  -5   2  11       42.66       47.95     12.82 o
  -4   2  11      132.98      122.32     16.32 o
  -3   2  11      825.03      802.40     36.19 o
  -2   2  11      686.85      644.16     24.43 o
  -1   2  11      578.47      526.44     17.18 o
   0   2  11     3425.29     3299.85     93.16 o
   1   2  11      501.32      457.10     19.95 o
   2   2  11      607.74      571.04     22.79 o
   3   2  11      813.90      833.15     25.70 o
   4   2  11      218.94      225.98     11.04 o
   5   2  11       38.25       29.59     17.96 o
   6   2  11      121.54      108.81     21.03 o
   7   2  11      156.61      138.77     23.17 o
   8   2  11      147.73      128.90     25.76 o
   9   2  11      152.20      126.76     28.93 o
  -9   3  11       97.30      127.23     30.77 o
  -8   3  11       21.58       21.22     25.76 o
  -7   3  11       76.14       67.36     32.78 o
  -6   3  11       76.68       96.62     15.16 o
  -5   3  11      144.94      183.60     12.21 o
  -4   3  11      361.65      344.81     25.86 o
  -3   3  11      627.79      641.32     29.06 o
  -2   3  11     2045.60     2003.30     79.91 o
  -1   3  11      242.46      272.94     16.74 o
   0   3  11     2123.81     2060.37     66.16 o
   1   3  11      283.98      294.80     14.61 o
   2   3  11     2268.80     2218.96     68.57 o
   3   3  11      536.88      575.61     20.16 o
   4   3  11      346.95      327.49     14.52 o
   5   3  11      110.84      122.37     15.14 o
   6   3  11       58.30       61.72     20.95 o
   7   3  11      118.04      114.04     23.77 o
   8   3  11       16.60        2.99     37.68 o
   9   3  11       98.22       90.17     26.88 o
  -9   4  11       36.82       10.55     26.20 o
  -8   4  11        8.22      -15.04     25.70 o
  -7   4  11      174.91      175.96     19.18 o
  -6   4  11      385.16      340.27     18.97 o
  -5   4  11     1043.21      972.83     39.01 o
  -4   4  11       95.84       92.71     17.15 o
  -3   4  11      291.81      306.14     21.49 o
  -2   4  11      589.11      556.91     30.88 o
  -1   4  11     1624.32     1563.62     58.24 o
   0   4  11      675.42      637.09     24.60 o
   1   4  11     1483.92     1462.84     49.64 o
   2   4  11      659.04      666.90     24.49 o
   3   4  11      433.74      457.06     16.43 o
   4   4  11      117.22       94.95      9.34 o
   5   4  11     1216.99     1165.20     44.67 o
   6   4  11      323.30      322.65     33.94 o
   7   4  11      108.24      113.68     23.67 o
   8   4  11       22.50       51.74     25.54 o
   9   4  11       23.69       -5.23     26.33 o
  -9   5  11       19.98      -16.43     35.98 o
  -8   5  11       69.02       52.37     17.98 o
  -7   5  11      142.79      149.75     19.01 o
  -6   5  11       52.77       33.89     11.53 o
  -5   5  11      197.48      182.92     15.78 o
  -4   5  11      520.58      495.18     27.96 o
  -3   5  11      545.78      531.94     29.50 o
  -2   5  11      834.88      810.41     36.42 o
  -1   5  11     2631.10     2451.65    116.47 o
   0   5  11      431.49      424.10     18.99 o
   1   5  11     2837.02     2723.95     83.83 o
   2   5  11      863.76      822.78     26.11 o
   3   5  11      656.33      622.64     21.05 o
   4   5  11      550.01      532.21     19.72 o
   5   5  11      149.81      137.97     16.30 o
   6   5  11       68.48       64.87     22.76 o
   7   5  11      128.93      150.14     26.64 o
   8   5  11       74.39       44.29     25.97 o
   9   5  11       16.52      -12.05     24.79 o
  -8   6  11      128.85      105.83     41.94 o
  -7   6  11       71.06       34.90     15.09 o
  -6   6  11      234.35      246.50     16.24 o
  -5   6  11      220.88      162.61     17.92 o
  -4   6  11      274.48      265.31     17.99 o
  -3   6  11      882.34      826.12     36.87 o
  -2   6  11      667.93      643.43     37.78 o
  -1   6  11      415.18      414.23     26.54 o
   0   6  11      160.25      166.81     26.03 o
   1   6  11      371.59      381.46     18.37 o
   2   6  11      625.64      631.28     22.08 o
   3   6  11      858.77      783.40     26.17 o
   4   6  11      373.87      375.89     15.83 o
   5   6  11      212.48      203.01     26.00 o
   6   6  11      284.66      273.39     37.92 o
   7   6  11       57.51       52.64     22.66 o
   8   6  11       86.23       48.53     25.41 o
  -8   7  11       65.11       34.34     34.05 o
  -7   7  11      116.38       76.24     15.19 o
  -6   7  11      111.72      111.04     14.09 o
  -5   7  11      121.20      114.16     13.36 o
  -4   7  11       72.78       60.91     13.74 o
  -3   7  11      282.22      289.31     49.33 o
  -2   7  11      399.20      410.84     29.27 o
  -1   7  11      546.04      500.36     32.31 o
   0   7  11      656.72      663.61     36.13 o
   1   7  11      566.03      567.64     34.12 o
   2   7  11      503.10      501.09     18.56 o
   3   7  11      345.25      335.04     15.14 o
   4   7  11       66.86       75.60     11.18 o
   5   7  11       98.34      114.05     23.89 o
   6   7  11       88.14      127.73     31.09 o
   7   7  11      131.87       72.21     24.91 o
   8   7  11       63.26       69.96     28.22 o
  -8   8  11        4.62      -20.68     35.28 o
  -7   8  11      101.80       78.58     26.40 o
  -6   8  11       83.60       55.04     15.27 o
  -5   8  11      106.70      109.49     16.31 o
  -4   8  11       27.75       15.35     13.72 o
  -3   8  11        9.16       11.99     16.96 o
  -2   8  11       61.38       68.00     17.50 o
  -1   8  11       57.30       63.38     16.84 o
   0   8  11      949.84      880.58     45.84 o
   1   8  11       51.11       41.97     25.30 o
   2   8  11       44.64       53.50     11.34 o
   3   8  11       15.50       16.22     10.00 o
   4   8  11       46.77       29.06     11.19 o
   5   8  11      169.92      165.91     18.36 o
   6   8  11       83.41       86.62     24.48 o
   7   8  11       81.35       64.34     27.62 o
   8   8  11        2.42       -3.62     50.56 o
  -7   9  11       97.24      113.75     17.33 o
  -6   9  11      135.74      140.89     17.08 o
  -5   9  11      110.62      111.49     15.65 o
  -4   9  11      162.52      157.87     22.39 o
  -3   9  11        5.77       10.49     20.55 o
  -2   9  11      206.65      242.67     23.48 o
  -1   9  11       74.83       92.15     17.67 o
   0   9  11     1026.36      903.46     47.02 o
   1   9  11       61.67       47.35     17.03 o
   2   9  11      283.01      299.42     19.50 o
   3   9  11       15.71       22.24     10.68 o
   4   9  11      172.03      175.44     14.09 o
   5   9  11      107.53      121.25     19.05 o
   6   9  11      125.78      130.39     26.52 o
   7   9  11       98.87      118.47     29.92 o
  -6  10  11       15.31       24.04     15.35 o
  -5  10  11       54.67       40.44     15.23 o
  -4  10  11      255.31      298.55     28.26 o
  -3  10  11       31.07       36.60     19.77 o
  -2  10  11       84.80      118.00     20.52 o
  -1  10  11      205.97      230.02     26.92 o
   0  10  11        4.07        2.49     17.34 o
   1  10  11      200.62      217.16     22.50 o
   2  10  11       67.48       62.32     14.74 o
   3  10  11       44.90       60.67     13.31 o
   4  10  11      300.14      320.36     18.07 o
   5  10  11       60.49       54.74     19.49 o
   6  10  11        6.18        7.74     19.89 o
  -6  11  11      170.15      171.46     19.72 o
  -5  11  11       96.43      101.58     16.79 o
  -4  11  11      169.53      148.32     25.40 o
  -3  11  11      216.92      245.96     27.48 o
  -2  11  11       13.99       36.95     21.27 o
  -1  11  11      241.92      237.33     43.85 o
   0  11  11       41.70       27.24     20.17 o
   1  11  11      259.09      263.94     33.73 o
   2  11  11       18.93       34.62     16.02 o
   3  11  11      290.07      277.13     21.40 o
   4  11  11      136.53      111.07     16.63 o
   5  11  11       76.78       98.42     16.39 o
   6  11  11      174.07      172.89     34.85 o
  -5  12  11      103.62       95.44     21.74 o
  -4  12  11       54.55       74.94     20.39 o
  -3  12  11       47.48       37.35     22.04 o
  -2  12  11       70.85       73.61     21.55 o
  -1  12  11        0.06       -6.50     19.85 o
   0  12  11       39.82       18.17     22.84 o
   1  12  11        2.55       14.43     20.79 o
   2  12  11       53.53       51.37     18.71 o
   3  12  11       39.63       36.22     19.27 o
   4  12  11       74.98       72.37     20.12 o
   5  12  11      108.82      119.62     20.42 o
  -3  13  11      115.13      133.41     25.48 o
  -2  13  11      147.61      155.11     29.74 o
  -1  13  11        4.77       47.09     24.26 o
   0  13  11       13.64       20.80     20.92 o
   1  13  11        0.58       -6.20     23.26 o
   2  13  11      185.22      171.61     21.74 o
   3  13  11      101.77       85.97     22.19 o
  -1  14  11       20.22       45.49     24.63 o
   0  14  11       18.88      -12.17     23.11 o
   1  14  11       18.98        6.57     24.26 o
   0   0  12     9746.37    10563.81    374.08 o
   1   0  12      122.28      137.26      9.39 o
   2   0  12     1575.87     1614.84     47.96 o
   3   0  12      132.42      139.79     13.78 o
   4   0  12       13.05       21.69     16.17 o
   5   0  12      785.21      768.87     46.72 o
   6   0  12        1.17      -14.47     18.81 o
   7   0  12      119.25       91.52     31.87 o
   8   0  12      116.75      104.93     28.16 o
   9   0  12       10.92       24.32     54.47 o
  -9   1  12       84.84       76.13     28.32 o
  -8   1  12       86.57      107.86     25.84 o
  -7   1  12       54.64       67.30     22.97 o
  -6   1  12       70.18       30.48     20.95 o
  -5   1  12      346.83      358.93     27.67 o
  -4   1  12      397.57      351.60     29.16 o
  -3   1  12      527.93      562.20     29.31 o
  -2   1  12     1185.26     1250.53     35.72 o
  -1   1  12      847.17      864.22     27.10 o
   0   1  12      361.64      353.62     14.27 o
   1   1  12     1011.93     1021.78     30.35 o
   2   1  12     1020.77     1035.05     38.87 o
   3   1  12      588.05      580.43     23.24 o
   4   1  12      501.96      464.90     19.34 o
   5   1  12      258.54      242.11     26.45 o
   6   1  12       46.88       32.15     20.66 o
   7   1  12       47.05       15.78     21.77 o
   8   1  12       82.45       71.53     25.50 o
   9   1  12       83.83      102.47     27.89 o
  -9   2  12       22.93       -9.53     26.27 o
  -8   2  12       45.40       74.66     35.63 o
  -7   2  12       75.02      103.17     23.58 o
  -6   2  12      442.11      443.80     42.23 o
  -5   2  12      112.84       91.36     41.67 o
  -4   2  12      676.50      632.12     32.44 o
  -3   2  12      302.24      301.71     19.95 o
  -2   2  12      333.45      348.80     17.61 o
  -1   2  12     4420.47     4456.45    109.37 o
   0   2  12      964.65     1045.57     32.79 o
   1   2  12     4046.42     4034.32    132.85 o
   2   2  12      359.53      352.65     16.98 o
   3   2  12      176.31      180.00     12.89 o
   4   2  12      628.93      621.76     21.76 o
   5   2  12       67.29       82.71     19.87 o
   6   2  12      528.59      515.12     35.59 o
   7   2  12       89.36      120.35     23.84 o
   8   2  12       31.47       46.84     23.43 o
   9   2  12       26.37       11.29     27.53 o
  -9   3  12       38.24       40.39     27.69 o
  -8   3  12       54.90      102.19     28.98 o
  -7   3  12      118.99      105.89     24.83 o
  -6   3  12       13.10        1.67     13.55 o
  -5   3  12      209.39      184.81     20.62 o
  -4   3  12      520.19      493.27     29.27 o
  -3   3  12      539.56      491.00     25.65 o
  -2   3  12     1022.39     1040.95     51.14 o
  -1   3  12      632.03      582.68     20.63 o
   0   3  12       12.94       31.72     12.94 o
   1   3  12      542.65      518.28     22.16 o
   2   3  12     1026.48     1037.22     36.32 o
   3   3  12      484.41      458.83     17.77 o
   4   3  12      469.65      445.48     17.91 o
   5   3  12      227.35      221.56     14.80 o
   6   3  12       15.48       -0.18     20.17 o
   7   3  12      105.30      107.12     25.03 o
   8   3  12       56.86       70.63     26.13 o
   9   3  12       50.47       33.41     27.73 o
  -9   4  12        8.74      -20.79     33.46 o
  -8   4  12      124.02       93.11     29.93 o
  -7   4  12      145.84      145.57     18.21 o
  -6   4  12      163.00      187.12     19.53 o
  -5   4  12       81.59       87.59     18.62 o
  -4   4  12      364.63      352.08     21.74 o
  -3   4  12      548.50      524.82     28.21 o
  -2   4  12      992.51      963.20     42.49 o
  -1   4  12     1497.22     1426.06     56.05 o
   0   4  12      965.94      933.50     33.59 o
   1   4  12     1479.02     1429.57     48.16 o
   2   4  12     1056.91     1056.69     36.45 o
   3   4  12      537.41      516.92     19.18 o
   4   4  12      223.46      209.86     12.83 o
   5   4  12      124.79      166.26     11.72 o
   6   4  12      142.91      140.97     24.84 o
   7   4  12      144.20      142.35     26.63 o
   8   4  12      142.58      135.13     29.21 o
   9   4  12       12.84      -25.85     65.47 o
  -8   5  12       30.73       -3.44     35.53 o
  -7   5  12        4.45       -6.85     17.45 o
  -6   5  12      268.98      246.84     16.68 o
  -5   5  12       44.71       50.41     13.43 o
  -4   5  12      329.66      368.23     22.94 o
  -3   5  12      943.26      930.37     40.85 o
  -2   5  12      468.44      433.32     22.48 o
  -1   5  12       44.00       19.51     13.48 o
   0   5  12      138.93      151.52     17.28 o
   1   5  12       63.93       61.70     10.61 o
   2   5  12      297.21      284.69     17.65 o
   3   5  12      903.16      923.08     29.62 o
   4   5  12      311.70      308.98     15.59 o
   5   5  12       34.73       44.43     10.98 o
   6   5  12      243.44      224.66     28.22 o
   7   5  12       11.40      -10.60     29.08 o
   8   5  12       27.62       22.02     31.11 o
  -8   6  12        7.50       -0.51     18.71 o
  -7   6  12       90.16      100.15     16.29 o
  -6   6  12      158.83      124.37     15.99 o
  -5   6  12      379.61      345.59     19.95 o
  -4   6  12       55.29       41.24     16.78 o
  -3   6  12      128.31      119.75     19.58 o
  -2   6  12      860.06      833.88     41.35 o
  -1   6  12      395.86      408.12     27.37 o
   0   6  12     1178.52     1269.62     60.85 o
   1   6  12      437.60      410.11     21.78 o
   2   6  12      761.33      725.88     29.54 o
   3   6  12       84.01       72.01     10.68 o
   4   6  12       30.94       12.60     10.27 o
   5   6  12      309.84      289.97     15.94 o
   6   6  12      164.71      154.32     21.11 o
   7   6  12      100.82       99.68     33.59 o
   8   6  12        8.41        7.12     27.50 o
  -8   7  12       22.43        2.20     47.39 o
  -7   7  12      282.23      288.47     24.10 o
  -6   7  12       62.49       63.03     14.03 o
  -5   7  12      100.42       88.42     14.78 o
  -4   7  12      125.91      132.19     18.81 o
  -3   7  12      190.42      169.39     20.27 o
  -2   7  12      238.44      232.16     25.33 o
  -1   7  12       36.23       31.53     15.39 o
   0   7  12      218.34      209.20     21.33 o
   1   7  12       25.67       23.56     14.74 o
   2   7  12      227.16      226.64     13.07 o
   3   7  12      146.32      133.19     21.73 o
   4   7  12      113.52      119.86     12.27 o
   5   7  12       60.42       39.78     11.71 o
   6   7  12       43.32       36.22     18.88 o
   7   7  12      282.50      282.25     33.82 o
   8   7  12       36.56       23.24     29.10 o
  -7   8  12       32.28        3.03     22.95 o
  -6   8  12       67.01       83.63     15.18 o
  -5   8  12        6.76      -10.58     14.53 o
  -4   8  12      196.92      207.41     24.86 o
  -3   8  12      229.06      199.28     21.90 o
  -2   8  12      383.31      346.12     26.31 o
  -1   8  12      718.89      694.78     40.85 o
   0   8  12      127.22      115.13     19.52 o
   1   8  12      708.20      708.70     40.44 o
   2   8  12      372.15      348.10     17.75 o
   3   8  12      197.79      178.84     13.37 o
   4   8  12      182.06      167.59     13.93 o
   5   8  12        0.91      -12.66     12.66 o
   6   8  12       56.85       63.61     19.94 o
   7   8  12       36.74       52.48     20.12 o
  -7   9  12       22.80        5.01     21.32 o
  -6   9  12      221.58      207.03     21.38 o
  -5   9  12      122.38      112.85     19.68 o
  -4   9  12       88.15       85.48     21.94 o
  -3   9  12      216.78      177.32     22.16 o
  -2   9  12       65.86       48.76     19.10 o
  -1   9  12      604.94      551.81     34.29 o
   0   9  12        0.22        8.00     17.10 o
   1   9  12      466.87      451.96     32.74 o
   2   9  12       63.96       57.58     14.35 o
   3   9  12      188.80      167.36     14.80 o
   4   9  12       55.04       67.82     12.96 o
   5   9  12      126.15      147.81     15.88 o
   6   9  12      227.00      224.14     23.85 o
   7   9  12       17.39       20.62     20.66 o
  -6  10  12       11.75       27.99     22.46 o
  -5  10  12      144.11      124.66     20.70 o
  -4  10  12       49.11       51.33     20.91 o
  -3  10  12      215.30      219.36     26.64 o
  -2  10  12      222.05      236.25     27.04 o
  -1  10  12       17.95       34.19     20.22 o
   0  10  12      604.00      590.47     38.72 o
   1  10  12        8.79       -5.51     17.94 o
   2  10  12      191.10      181.69     18.30 o
   3  10  12      208.87      201.29     19.36 o
   4  10  12       29.30        2.69     13.17 o
   5  10  12      125.20      112.14     15.41 o
   6  10  12       21.27       36.73     21.91 o
  -5  11  12       90.89       88.53     20.54 o
  -4  11  12       23.87       54.26     23.03 o
  -3  11  12       19.07       33.69     27.35 o
  -2  11  12      295.36      333.05     31.23 o
  -1  11  12       28.34       22.83     20.98 o
   0  11  12       95.09       98.88     24.78 o
   1  11  12       36.87       37.76     19.91 o
   2  11  12      233.68      223.88     20.58 o
   3  11  12       10.06        3.00     16.11 o
   4  11  12       26.83       17.90     26.48 o
   5  11  12       91.29       99.07     18.81 o
  -4  12  12      158.84      137.59     27.91 o
  -3  12  12      125.72      155.85     27.04 o
  -2  12  12      122.56      139.40     23.98 o
  -1  12  12       70.73       75.62     22.36 o
   0  12  12       44.45       45.36     30.80 o
   1  12  12       67.18       74.52     22.80 o
   2  12  12      109.07       90.02     23.23 o
   3  12  12      102.57      121.79     20.58 o
   4  12  12      158.32      176.99     22.25 o
  -3  13  12        5.69        2.92     23.70 o
  -2  13  12       10.34       17.24     23.35 o
  -1  13  12      100.73      132.68     26.26 o
   0  13  12       39.90       11.29     23.41 o
   1  13  12       79.15      124.27     26.76 o
   2  13  12       14.45       40.31     25.20 o
   3  13  12        1.83      -20.02     20.02 o
   1   0  13       16.53        8.36      7.93 o
   2   0  13       11.37        3.49      9.83 o
   3   0  13     1857.41     2002.03     76.97 o
   4   0  13     1265.02     1180.83     61.68 o
   5   0  13      124.01       99.54     33.77 o
   6   0  13      255.36      227.60     26.67 o
   7   0  13      124.04      136.76     36.83 o
   8   0  13       71.02       97.01     45.69 o
   9   0  13       58.33       32.80     27.44 o
  -9   1  13        9.40       -1.94     29.02 o
  -8   1  13       59.10      102.21     30.87 o
  -7   1  13       36.92       51.17     25.47 o
  -6   1  13      347.53      360.67     32.53 o
  -5   1  13      628.97      637.71     41.76 o
  -4   1  13     1129.62     1206.48     62.25 o
  -3   1  13      874.73      875.86     38.64 o
  -2   1  13      457.84      468.21     28.13 o
  -1   1  13      639.18      669.71     22.77 o
   0   1  13       69.28       58.17      8.52 o
   1   1  13      546.48      572.27     23.01 o
   2   1  13      633.12      632.09     23.25 o
   3   1  13      756.70      788.47     36.29 o
   4   1  13     1218.98     1194.85     49.70 o
   5   1  13      659.28      673.23     42.81 o
   6   1  13      308.90      386.99     32.08 o
   7   1  13       46.08      109.25     25.60 o
   8   1  13       51.68       82.33     28.22 o
   9   1  13       12.25       15.76     27.47 o
  -9   2  13       50.45       24.36     36.37 o
  -8   2  13      206.65      240.87     33.72 o
  -7   2  13      194.42      213.83     27.99 o
  -6   2  13      116.10      105.63     23.30 o
  -5   2  13      383.55      352.17     30.09 o
  -4   2  13     1084.09     1110.46     46.13 o
  -3   2  13      543.28      535.24     28.64 o
  -2   2  13      782.05      759.82     35.56 o
  -1   2  13      113.19      138.05     11.73 o
   0   2  13       25.18       42.35      8.86 o
   1   2  13      149.20      160.08     12.33 o
   2   2  13      823.96      809.70     30.05 o
   3   2  13      498.62      491.79     22.02 o
   4   2  13      944.66      962.64     43.91 o
   5   2  13      433.44      385.25     31.84 o
   6   2  13      122.93      136.23     25.36 o
   7   2  13      224.07      184.31     29.49 o
   8   2  13      225.47      283.37     41.48 o
   9   2  13       35.59       41.28     28.30 o
  -8   3  13       69.70       59.03     29.33 o
  -7   3  13      337.86      413.79     36.93 o
  -6   3  13      270.36      224.10     27.93 o
  -5   3  13      550.73      553.07     30.55 o
  -4   3  13      390.49      382.40     26.46 o
  -3   3  13      214.48      222.57     20.20 o
  -2   3  13     2172.27     2042.26     73.27 o
  -1   3  13       47.02       40.78     12.03 o
   0   3  13      310.65      344.56     20.60 o
   1   3  13       38.84       42.31     11.40 o
   2   3  13     1879.09     1803.84     62.19 o
   3   3  13      319.12      315.94     16.23 o
   4   3  13      480.56      437.14     17.75 o
   5   3  13      475.36      481.94     22.73 o
   6   3  13      292.39      265.28     27.76 o
   7   3  13      336.83      407.66     36.80 o
   8   3  13       79.93       86.89     26.35 o
  -8   4  13       61.15       46.37     28.51 o
  -7   4  13      218.96      203.20     28.87 o
  -6   4  13      207.92      208.82     28.78 o
  -5   4  13      497.41      438.71     28.26 o
  -4   4  13      321.43      297.59     25.16 o
  -3   4  13      699.55      671.12     32.49 o
  -2   4  13       16.83       24.97     14.10 o
  -1   4  13      155.79      189.98     17.59 o
   0   4  13      884.67      798.61     36.04 o
   1   4  13      238.43      260.43     14.97 o
   2   4  13       53.70       54.60     10.98 o
   3   4  13      645.83      607.71     25.87 o
   4   4  13      310.84      271.09     14.36 o
   5   4  13      385.98      370.44     20.03 o
   6   4  13      248.52      202.11     16.12 o
   7   4  13      245.86      168.27     28.85 o
   8   4  13       55.30       95.05     26.92 o
  -8   5  13       43.99       24.24     47.23 o
  -7   5  13       73.99       33.46     17.92 o
  -6   5  13      476.75      491.06     26.78 o
  -5   5  13      194.58      211.97     24.35 o
  -4   5  13       28.97       18.15     16.29 o
  -3   5  13     1134.72     1024.73     44.12 o
  -2   5  13      317.80      304.20     20.26 o
  -1   5  13      525.41      486.59     27.65 o
   0   5  13       92.66       71.34     15.78 o
   1   5  13      391.92      351.81     19.24 o
   2   5  13      298.77      277.86     16.54 o
   3   5  13     1051.42      955.82     31.17 o
   4   5  13       63.14       69.12     10.91 o
   5   5  13      218.11      226.60     14.13 o
   6   5  13      440.59      458.53     23.49 o
   7   5  13       78.72       78.31     26.60 o
   8   5  13       52.10       56.46     30.00 o
  -8   6  13      184.66      165.89     34.27 o
  -7   6  13       64.12       48.29     35.01 o
  -6   6  13      224.13      225.54     16.79 o
  -5   6  13      148.99      165.97     23.05 o
  -4   6  13      256.62      218.15     22.46 o
  -3   6  13       42.59       24.24     15.85 o
  -2   6  13      741.99      697.68     41.04 o
  -1   6  13      549.12      530.33     32.86 o
   0   6  13       41.83       47.05     15.53 o
   1   6  13      601.06      556.00     39.80 o
   2   6  13      795.68      711.61     28.62 o
   3   6  13       75.08       71.95     11.23 o
   4   6  13      205.75      188.80     13.50 o
   5   6  13      148.32      160.38     13.58 o
   6   6  13      167.82      163.17     14.59 o
   7   6  13       62.78       11.57     35.24 o
   8   6  13      218.02      203.47     34.36 o
  -7   7  13      197.22      204.56     19.61 o
  -6   7  13       35.17       23.73     14.14 o
  -5   7  13       87.11       70.73     20.74 o
  -4   7  13      280.65      259.17     24.10 o
  -3   7  13      209.51      199.07     30.78 o
  -2   7  13      467.74      412.93     27.79 o
  -1   7  13      375.52      330.35     25.36 o
   0   7  13      229.20      210.07     21.06 o
   1   7  13      287.51      276.38     23.82 o
   2   7  13      370.08      339.18     21.10 o
   3   7  13      212.42      213.26     14.38 o
   4   7  13      295.15      308.43     16.38 o
   5   7  13       90.33      102.08     14.46 o
   6   7  13       42.46       40.85     12.81 o
   7   7  13      196.71      142.55     30.01 o
  -7   8  13       64.78       65.66     20.13 o
  -6   8  13       18.03       -8.75     17.61 o
  -5   8  13      316.66      283.35     42.06 o
  -4   8  13      218.46      215.20     25.10 o
  -3   8  13       80.57       75.19     20.08 o
  -2   8  13      257.55      285.40     47.87 o
  -1   8  13       32.64       25.33     22.65 o
   0   8  13        8.64       -1.96     17.02 o
   1   8  13       46.79       45.38     17.34 o
   2   8  13      268.90      278.09     24.31 o
   3   8  13       85.27       83.25     13.19 o
   4   8  13      221.57      234.82     15.41 o
   5   8  13      276.06      222.35     16.89 o
   6   8  13       16.20       -2.59     14.40 o
   7   8  13       80.21       70.46     21.35 o
  -6   9  13      159.78      135.63     39.59 o
  -5   9  13       56.26       43.95     19.13 o
  -4   9  13      109.74       87.65     23.32 o
  -3   9  13      198.64      199.53     25.35 o
  -2   9  13      236.66      255.67     24.56 o
  -1   9  13        1.37       -6.57     19.96 o
   0   9  13      283.87      258.32     26.05 o
   1   9  13        0.08       -8.71     16.37 o
   2   9  13      158.71      199.28     23.43 o
   3   9  13      194.86      237.28     19.73 o
   4   9  13       87.34       72.05     14.54 o
   5   9  13       74.33       45.04     14.36 o
   6   9  13      169.90      183.69     17.41 o
  -6  10  13       76.50       91.23     53.17 o
  -5  10  13       12.70      -19.76     19.76 o
  -4  10  13      151.81      131.07     26.37 o
  -3  10  13      394.31      397.72     32.32 o
  -2  10  13       78.51       82.39     21.26 o
  -1  10  13       42.50       27.38     21.03 o
   0  10  13      168.42      208.33     24.78 o
   1  10  13       73.93       93.51     19.91 o
   2  10  13       92.96       84.10     21.71 o
   3  10  13      395.09      395.20     24.48 o
   4  10  13      126.51      101.84     16.05 o
   5  10  13        3.39       -4.23     19.79 o
   6  10  13       80.67       86.32     20.65 o
  -5  11  13       66.09       43.88     20.61 o
  -4  11  13      198.75      206.89     28.30 o
  -3  11  13      250.57      229.76     29.33 o
  -2  11  13       33.72       61.38     23.99 o
  -1  11  13      230.71      209.53     27.42 o
   0  11  13       11.19       38.31     24.49 o
   1  11  13      173.06      162.43     41.87 o
   2  11  13       31.70       25.44     22.72 o
   3  11  13      201.73      210.89     21.31 o
   4  11  13      206.79      185.35     21.58 o
   5  11  13       83.26       69.82     18.64 o
  -3  12  13        3.34       40.41     23.77 o
  -2  12  13      114.31      144.00     26.09 o
  -1  12  13      133.14      177.13     26.92 o
   0  12  13        0.94       -0.18     25.20 o
   1  12  13      134.78      138.75     26.82 o
   2  12  13      119.61      144.08     25.14 o
   3  12  13        6.64        0.44     18.05 o
  -1  13  13       49.57       69.59     27.33 o
   0  13  13       23.64       13.79     23.49 o
   1  13  13       58.89       78.49     25.41 o
   0   0  14      140.48      189.93     21.23 o
   1   0  14      326.76      364.01     18.48 o
   2   0  14     1523.27     1573.39     53.96 o
   3   0  14     1243.10     1248.08     63.68 o
   4   0  14      587.19      536.69     37.08 o
   5   0  14       68.94       93.81     23.01 o
   6   0  14       87.21      112.83     26.93 o
   7   0  14       25.91       31.45     25.77 o
   8   0  14      122.82      110.58     29.69 o
  -8   1  14        6.14        5.26     25.59 o
  -7   1  14      356.82      334.41     34.41 o
  -6   1  14      294.59      295.72     31.07 o
  -5   1  14      356.28      345.09     30.40 o
  -4   1  14      173.37      173.78     22.40 o
  -3   1  14      210.91      184.13     19.90 o
  -2   1  14      818.86      721.47     38.16 o
  -1   1  14      670.16      677.69     21.92 o
   0   1  14     1406.20     1388.59     39.38 o
   1   1  14      561.34      552.35     24.57 o
   2   1  14      957.67      894.67     31.59 o
   3   1  14      293.09      257.84     18.48 o
   4   1  14      109.13       84.83     25.08 o
   5   1  14      349.49      334.24     45.38 o
   6   1  14      299.46      302.70     30.34 o
   7   1  14      333.29      345.44     34.29 o
   8   1  14        8.12        1.47     24.89 o
  -8   2  14       38.32       44.80     28.35 o
  -7   2  14      129.65      170.00     27.85 o
  -6   2  14      116.67      125.32     25.82 o
  -5   2  14      461.28      448.90     36.33 o
  -4   2  14      317.61      310.73     24.37 o
  -3   2  14     1519.54     1541.36     62.27 o
  -2   2  14      492.28      511.68     26.88 o
  -1   2  14      153.63      149.08     12.12 o
   0   2  14       56.66       43.62      9.50 o
   1   2  14      245.20      236.24     14.29 o
   2   2  14      448.42      434.28     21.34 o
   3   2  14     1498.09     1512.66     51.91 o
   4   2  14      302.75      326.99     21.72 o
   5   2  14      521.89      507.47     49.58 o
   6   2  14       88.22       87.19     25.66 o
   7   2  14      112.82      165.48     27.78 o
   8   2  14       54.51       71.49     28.37 o
  -8   3  14      146.98      133.41     30.76 o
  -7   3  14       30.06       10.20     33.04 o
  -6   3  14      428.65      467.85     37.71 o
  -5   3  14      276.80      298.55     24.86 o
  -4   3  14      327.75      360.55     24.32 o
  -3   3  14      357.46      407.08     26.29 o
  -2   3  14       30.39       45.75     14.93 o
  -1   3  14     1461.42     1438.49     57.64 o
   0   3  14       16.13       10.99     18.47 o
   1   3  14     1450.25     1444.82     49.43 o
   2   3  14       17.38       14.64     11.35 o
   3   3  14      465.72      489.95     22.39 o
   4   3  14      279.99      292.58     28.31 o
   5   3  14      258.27      270.93     18.07 o
   6   3  14      494.21      530.34     50.66 o
   7   3  14       40.89       39.80     26.64 o
   8   3  14      128.16      117.99     31.36 o
  -8   4  14      101.99      108.79     29.97 o
  -7   4  14        4.67        7.57     42.23 o
  -6   4  14      104.59      105.08     27.17 o
  -5   4  14      114.65       85.63     20.03 o
  -4   4  14      993.49      979.23     47.90 o
  -3   4  14      286.58      295.31     22.87 o
  -2   4  14       65.29       46.27     15.09 o
  -1   4  14      553.39      523.14     30.18 o
   0   4  14        9.05       24.87     15.01 o
   1   4  14      665.37      681.27     26.51 o
   2   4  14       57.66       46.72     11.84 o
   3   4  14      303.65      350.85     19.05 o
   4   4  14     1140.30     1098.90     39.51 o
   5   4  14       91.26      100.48     14.32 o
   6   4  14      118.19      150.01     26.12 o
   7   4  14        4.59        9.35     36.89 o
   8   4  14       82.44      134.82     29.54 o
  -8   5  14        2.34      -15.91     28.15 o
  -7   5  14      199.81      232.10     34.38 o
  -6   5  14        8.50        1.25     20.87 o
  -5   5  14      263.77      262.81     28.91 o
  -4   5  14       61.31       72.33     25.45 o
  -3   5  14       37.41       40.08     16.25 o
  -2   5  14      585.66      531.17     30.53 o
  -1   5  14       16.48        7.45     18.32 o
   0   5  14      859.04      897.11     47.18 o
   1   5  14       18.22       12.50     13.58 o
   2   5  14      669.80      634.62     26.14 o
   3   5  14       77.61       72.36     29.47 o
   4   5  14      100.57      136.33     13.03 o
   5   5  14      276.30      250.14     18.23 o
   6   5  14        4.45      -13.99     13.99 o
   7   5  14      214.70      214.52     33.34 o
   8   5  14        0.37       12.75     29.01 o
  -7   6  14       48.07       -1.23     33.38 o
  -6   6  14      106.52       48.60     17.87 o
  -5   6  14      254.85      306.54     27.03 o
  -4   6  14      320.95      330.90     26.21 o
  -3   6  14       44.15       71.07     17.28 o
  -2   6  14      306.81      351.30     27.33 o
  -1   6  14       47.57       64.77     22.35 o
   0   6  14      416.59      380.84     27.65 o
   1   6  14       28.95       24.15     16.62 o
   2   6  14      310.33      318.31     20.47 o
   3   6  14       84.17       78.74     13.24 o
   4   6  14      351.78      391.54     18.38 o
   5   6  14      312.42      327.70     25.91 o
   6   6  14       90.75       75.04     16.22 o
   7   6  14       36.53       40.80     16.32 o
  -7   7  14        4.87       -8.31     24.17 o
  -6   7  14      280.85      259.81     22.85 o
  -5   7  14       54.67       67.23     21.22 o
  -4   7  14       50.78       68.73     19.22 o
  -3   7  14      227.03      224.17     26.30 o
  -2   7  14       95.06      127.40     21.54 o
  -1   7  14      298.75      302.01     44.91 o
   0   7  14      442.66      417.94     44.05 o
   1   7  14      333.42      347.20     25.88 o
   2   7  14      140.08      158.55     19.46 o
   3   7  14      239.75      222.22     17.43 o
   4   7  14       39.86        6.42     11.96 o
   5   7  14       72.23       65.99     13.92 o
   6   7  14      303.73      277.43     18.05 o
   7   7  14        1.92        1.95     17.00 o
  -6   8  14       18.92       16.28     18.65 o
  -5   8  14       98.67      131.94     24.08 o
  -4   8  14      118.24      133.49     24.70 o
  -3   8  14      254.97      258.49     28.06 o
  -2   8  14       54.47       86.06     20.31 o
  -1   8  14      124.91      115.09     20.95 o
   0   8  14      182.63      214.68     23.18 o
   1   8  14      193.41      147.34     21.41 o
   2   8  14       63.97       39.86     19.17 o
   3   8  14      287.77      230.60     19.72 o
   4   8  14      156.01      154.45     17.00 o
   5   8  14      100.43      113.41     18.41 o
   6   8  14       17.70       24.73     15.32 o
  -6   9  14        1.72       10.53     21.12 o
  -5   9  14      121.77      124.23     26.00 o
  -4   9  14       61.68       68.25     39.36 o
  -3   9  14       34.01       28.91     22.57 o
  -2   9  14      156.23      164.62     24.47 o
  -1   9  14      388.90      468.64     58.24 o
   0   9  14      104.35       67.38     20.86 o
   1   9  14      456.42      480.86     33.34 o
   2   9  14      155.48      212.60     23.77 o
   3   9  14       58.97      105.14     21.28 o
   4   9  14       81.04       97.56     15.14 o
   5   9  14      120.12      122.30     15.84 o
   6   9  14        9.92       28.28     15.55 o
  -5  10  14       43.47       48.64     19.75 o
  -4  10  14       75.48       72.81     26.75 o
  -3  10  14        0.49      -21.91     21.91 o
  -2  10  14       73.17       85.31     38.98 o
  -1  10  14      273.47      240.58     38.18 o
   0  10  14        2.89       12.77     21.97 o
   1  10  14      288.07      286.43     27.64 o
   2  10  14      114.38      107.99     23.16 o
   3  10  14        4.33       -1.45     21.04 o
   4  10  14       92.88       73.51     18.47 o
   5  10  14       58.99       67.62     17.72 o
  -4  11  14       31.01       32.64     25.32 o
  -3  11  14       74.81      102.59     25.81 o
  -2  11  14      226.58      219.02     29.38 o
  -1  11  14       59.37       27.11     23.10 o
   0  11  14      139.01      142.61     25.50 o
   1  11  14       57.72       20.76     21.46 o
   2  11  14      275.87      319.26     65.05 o
   3  11  14       69.49       49.41     28.35 o
   4  11  14       31.41       11.34     19.59 o
  -2  12  14       43.30       33.25     42.17 o
  -1  12  14        0.14        2.82     25.06 o
   0  12  14      386.47      381.53     33.44 o
   1  12  14        0.44       -3.06     23.03 o
   2  12  14       60.82       46.08     26.00 o
   1   0  15     2014.26     2111.52     68.43 o
   2   0  15      311.13      360.52     20.62 o
   3   0  15        4.08       13.12     20.25 o
   4   0  15       10.28        5.35     19.90 o
   5   0  15       49.10       61.47     22.64 o
   6   0  15      163.66      165.85     27.43 o
   7   0  15       32.87       13.68     28.19 o
   8   0  15       45.47       37.86     34.78 o
  -8   1  15       12.05       -2.80     26.43 o
  -7   1  15       78.46       88.31     28.40 o
  -6   1  15       10.52       18.90     25.48 o
  -5   1  15        3.65      -20.78     20.78 o
  -4   1  15      212.09      236.97     27.17 o
  -3   1  15      177.53      192.24     21.80 o
  -2   1  15      663.10      707.96     34.35 o
  -1   1  15     1637.92     1691.94     53.13 o
   0   1  15      340.19      385.97     16.87 o
   1   1  15     1784.21     1848.48     58.96 o
   2   1  15      573.94      625.93     32.15 o
   3   1  15      256.42      270.91     19.59 o
   4   1  15      246.35      254.78     26.47 o
   5   1  15        1.78        1.72     24.19 o
   6   1  15        6.78       16.44     24.51 o
   7   1  15       61.93       72.25     29.43 o
   8   1  15       21.47        5.62     29.36 o
  -8   2  15       22.22       10.48     28.33 o
  -7   2  15       43.85       25.77     25.31 o
  -6   2  15       35.78       25.81     25.89 o
  -5   2  15      117.10      161.80     25.52 o
  -4   2  15      307.36      358.28     38.35 o
  -3   2  15      136.79      137.69     19.95 o
  -2   2  15      546.32      540.35     31.88 o
  -1   2  15      309.95      277.22     20.37 o
   0   2  15     2046.74     2212.76     65.11 o
   1   2  15      265.26      262.89     16.82 o
   2   2  15      489.96      483.25     23.27 o
   3   2  15      128.11      169.77     17.33 o
   4   2  15      406.08      432.05     32.71 o
   5   2  15      143.60      170.69     27.24 o
   6   2  15       25.15       53.14     33.07 o
   7   2  15       29.21        0.02     25.16 o
   8   2  15       14.82       21.39     30.13 o
  -8   3  15       22.34      -18.54     26.06 o
  -7   3  15       10.08        7.61     43.68 o
  -6   3  15      125.06      100.76     27.03 o
  -5   3  15       98.09      115.91     21.99 o
  -4   3  15        8.01        4.89     18.35 o
  -3   3  15     1011.37      966.09     41.49 o
  -2   3  15      458.54      492.22     29.41 o
  -1   3  15      381.31      380.18     24.08 o
   0   3  15     4171.94     4292.62    188.29 o
   1   3  15      439.58      434.54     21.47 o
   2   3  15      642.16      638.83     26.11 o
   3   3  15      846.71      794.68     33.35 o
   4   3  15       15.62       11.62     14.93 o
   5   3  15      158.86      168.15     27.07 o
   6   3  15      102.08       89.29     28.79 o
   7   3  15        1.42       19.69     27.92 o
   8   3  15       20.26       37.10     31.22 o
  -7   4  15       40.73       26.17     91.27 o
  -6   4  15       24.05       -9.17     24.83 o
  -5   4  15      252.98      270.58     25.97 o
  -4   4  15       83.83       65.87     19.68 o
  -3   4  15        4.58      -16.16     16.16 o
  -2   4  15      515.73      479.58     27.85 o
  -1   4  15      722.62      734.33     39.36 o
   0   4  15      419.12      433.41     29.75 o
   1   4  15      663.85      637.95     30.57 o
   2   4  15      469.47      437.87     22.87 o
   3   4  15        8.67       20.07     13.16 o
   4   4  15       77.02       58.88     16.95 o
   5   4  15      313.52      297.50     18.95 o
   6   4  15       16.25        9.33     24.37 o
   7   4  15       20.48      -16.33     32.07 o
  -7   5  15       62.10       61.24     47.00 o
  -6   5  15        5.69       32.10     23.21 o
  -5   5  15       80.51       46.04     20.92 o
  -4   5  15      436.99      418.58     28.20 o
  -3   5  15      151.55      127.00     23.61 o
  -2   5  15      250.71      240.89     30.78 o
  -1   5  15      726.42      745.92     43.74 o
   0   5  15      167.91      153.04     19.48 o
   1   5  15      864.88      814.24     43.66 o
   2   5  15      310.94      327.63     19.66 o
   3   5  15      163.56      134.37     15.07 o
   4   5  15      397.51      381.60     21.33 o
   5   5  15       54.24       48.74     14.83 o
   6   5  15       22.37       57.94     27.48 o
   7   5  15       60.14       55.36     29.04 o
  -7   6  15        1.17      -27.72     27.72 o
  -6   6  15       48.76       76.95     37.54 o
  -5   6  15      161.03      177.03     24.13 o
  -4   6  15      133.81      114.50     21.27 o
  -3   6  15      101.89       94.22     20.38 o
  -2   6  15        1.95       -8.67     19.97 o
  -1   6  15      678.57      614.54     37.70 o
   0   6  15      409.95      440.42     31.43 o
   1   6  15      583.84      564.62     36.26 o
   2   6  15        0.74      -16.81     16.81 o
   3   6  15       85.56       54.01     14.24 o
   4   6  15      168.60      181.83     17.15 o
   5   6  15      171.70      163.06     20.32 o
   6   6  15       75.44       63.81     16.25 o
   7   6  15        2.77      -28.30     85.32 o
  -6   7  15       98.51      124.17     37.67 o
  -5   7  15        2.03      -21.27     21.27 o
  -4   7  15       88.78       94.07     34.01 o
  -3   7  15      208.37      183.93     30.89 o
  -2   7  15      265.33      217.62     25.37 o
  -1   7  15      419.74      424.01     30.91 o
   0   7  15       88.10       73.36     49.55 o
   1   7  15      437.60      456.12     31.98 o
   2   7  15      322.04      302.21     25.39 o
   3   7  15      236.66      216.37     18.68 o
   4   7  15       50.32       72.33     15.47 o
   5   7  15        0.21      -12.07     13.73 o
   6   7  15      101.12      111.85     19.81 o
  -6   8  15      136.49      139.59     21.58 o
  -5   8  15       58.46       36.75     22.76 o
  -4   8  15       26.17       52.02     23.58 o
  -3   8  15      164.83      208.02     27.14 o
  -2   8  15      148.00      157.12     24.44 o
  -1   8  15       16.52       -8.61     19.47 o
   0   8  15      391.79      481.46     39.41 o
   1   8  15       15.87       21.38     38.87 o
   2   8  15       94.24      130.99     46.67 o
   3   8  15      195.21      196.17     24.64 o
   4   8  15       29.42       46.57     14.74 o
   5   8  15       69.58       64.72     17.43 o
   6   8  15      138.22      172.20     20.53 o
  -5   9  15      107.43      118.63     28.44 o
  -4   9  15       18.91       37.36     25.76 o
  -3   9  15       24.54       32.81     26.81 o
  -2   9  15      287.05      341.49     30.35 o
  -1   9  15       22.71       43.11     23.29 o
   0   9  15       88.28       69.24     23.31 o
   1   9  15       30.20       41.48     21.08 o
   2   9  15      336.01      353.03     29.51 o
   3   9  15       38.67       38.63     20.98 o
   4   9  15       12.23       10.35     16.41 o
   5   9  15       82.25      105.58     17.78 o
  -4  10  15       59.11      109.72     28.49 o
  -3  10  15       26.70        4.67     23.31 o
  -2  10  15       22.69       50.39     23.51 o
  -1  10  15      133.79      144.16     25.79 o
   0  10  15        3.31        0.94     23.28 o
   1  10  15      121.65      143.54     26.17 o
   2  10  15       27.45       52.10     23.23 o
   3  10  15       14.43       22.78     27.93 o
   4  10  15       65.40       94.74     20.56 o
  -3  11  15       56.25       53.38     27.80 o
  -2  11  15       10.21        2.87     36.44 o
  -1  11  15      100.46      127.12     26.66 o
   0  11  15        0.53       -9.23     23.16 o
   1  11  15      140.73      152.21     27.69 o
   2  11  15        4.97       43.99     23.20 o
   3  11  15       80.02       50.79     24.70 o
   0  12  15       20.42       -6.23     23.80 o
   0   0  16     2216.96     2481.06    150.11 o
   1   0  16     1093.30     1193.58     46.66 o
   2   0  16      494.41      562.15     31.91 o
   3   0  16      317.59      379.09     31.41 o
   4   0  16        7.80      -18.86     21.55 o
   5   0  16      257.23      238.72     29.95 o
   6   0  16        7.89       14.20     24.68 o
   7   0  16      170.90      232.91     48.56 o
  -7   1  16       26.82       37.09     30.02 o
  -6   1  16       40.28       21.36     25.85 o
  -5   1  16      134.49      108.48     26.53 o
  -4   1  16      699.57      728.81     87.92 o
  -3   1  16      302.71      368.20     26.14 o
  -2   1  16      173.87      173.15     30.85 o
  -1   1  16      398.36      407.58     30.70 o
   0   1  16      308.52      327.91     16.28 o
   1   1  16      479.67      465.42     22.47 o
   2   1  16      146.84      166.35     17.80 o
   3   1  16      300.58      332.10     30.01 o
   4   1  16      712.01      677.61     46.80 o
   5   1  16      113.06      124.41     27.07 o
   6   1  16       26.21       60.50     27.34 o
   7   1  16       50.99       60.49     28.63 o
  -7   2  16       48.94       81.18     27.53 o
  -6   2  16      201.86      228.36     30.45 o
  -5   2  16      303.80      309.57     32.36 o
  -4   2  16      313.58      345.19     40.34 o
  -3   2  16       81.85      117.30     20.19 o
  -2   2  16       65.85       47.61     18.29 o
  -1   2  16     1070.84     1097.06     68.62 o
   0   2  16      299.12      379.71     20.73 o
   1   2  16     1019.88     1080.50     40.21 o
   2   2  16       56.26       43.09     13.44 o
   3   2  16      138.28      185.70     19.22 o
   4   2  16      295.47      261.39     30.66 o
   5   2  16      229.31      260.11     31.25 o
   6   2  16      207.96      238.82     32.73 o
   7   2  16       65.19       30.89     30.81 o
  -7   3  16       47.13       30.48     27.05 o
  -6   3  16      104.89      104.78     29.59 o
  -5   3  16      203.77      222.06     31.45 o
  -4   3  16      131.78      122.06     21.16 o
  -3   3  16      380.58      394.13     27.19 o
  -2   3  16      303.28      346.09     24.55 o
  -1   3  16      144.84      137.56     19.29 o
   0   3  16        0.21       16.31     18.49 o
   1   3  16      162.21      175.72     15.47 o
   2   3  16      339.63      353.10     20.01 o
   3   3  16      313.21      333.25     24.97 o
   4   3  16      124.69      117.40     19.33 o
   5   3  16      213.34      161.39     67.22 o
   6   3  16       59.39       32.55     28.85 o
   7   3  16       39.34       47.09     27.75 o
  -7   4  16      107.00      136.15     32.82 o
  -6   4  16       50.67       68.09     29.06 o
  -5   4  16      124.17      128.08     24.65 o
  -4   4  16      279.71      298.17     25.81 o
  -3   4  16       28.62       42.55     17.96 o
  -2   4  16      500.32      496.89     29.81 o
  -1   4  16      659.53      723.47     40.69 o
   0   4  16      443.71      476.34     32.47 o
   1   4  16      544.27      532.30     41.00 o
   2   4  16      460.90      485.41     24.65 o
   3   4  16       35.22       23.15     14.57 o
   4   4  16      205.55      197.78     22.70 o
   5   4  16      119.15       82.60     54.33 o
   6   4  16       47.76       59.45     28.58 o
   7   4  16      107.79       98.40     65.18 o
  -7   5  16       23.03        0.70     28.98 o
  -6   5  16      113.57      104.81     25.52 o
  -5   5  16       15.74        1.19     21.13 o
  -4   5  16      191.34      165.88     23.55 o
  -3   5  16      310.95      296.66     25.24 o
  -2   5  16      390.84      450.75     29.17 o
  -1   5  16      104.09      127.53     20.79 o
   0   5  16       16.40        8.54     24.38 o
   1   5  16       84.95       92.75     20.80 o
   2   5  16      366.53      443.08     25.32 o
   3   5  16      316.35      313.41     24.04 o
   4   5  16      156.99      142.65     19.58 o
   5   5  16        3.52       -7.68     18.98 o
   6   5  16      116.14      110.87     56.06 o
   7   5  16       10.34       25.90     30.11 o
  -6   6  16      157.69      164.36     26.67 o
  -5   6  16      236.37      311.68     52.67 o
  -4   6  16        7.70       -5.50     20.35 o
  -3   6  16      260.09      247.67     24.21 o
  -2   6  16      196.04      228.54     26.37 o
  -1   6  16      194.27      198.18     39.16 o
   0   6  16      617.87      574.54     36.98 o
   1   6  16      223.28      234.64     23.24 o
   2   6  16      189.21      226.11     24.82 o
   3   6  16      204.88      207.60     19.54 o
   4   6  16        4.52       -3.64     14.89 o
   5   6  16      182.57      206.56     23.76 o
   6   6  16      172.04      176.33     19.94 o
  -6   7  16        8.16       15.35     24.31 o
  -5   7  16      137.66      139.20     26.60 o
  -4   7  16        2.01       11.14     30.61 o
  -3   7  16      273.17      243.98     28.01 o
  -2   7  16      319.21      287.66     28.09 o
  -1   7  16       42.21       18.25     20.44 o
   0   7  16       96.95      114.69     32.59 o
   1   7  16       14.13       -5.60     19.32 o
   2   7  16      247.55      194.14     23.83 o
   3   7  16      217.96      205.55     29.21 o
   4   7  16        5.03       20.21     16.44 o
   5   7  16      142.58      137.10     18.52 o
   6   7  16        7.39       21.39     33.79 o
  -5   8  16       17.03       18.65     24.40 o
  -4   8  16      217.50      179.05     44.88 o
  -3   8  16      150.10      158.54     28.00 o
  -2   8  16       46.01       80.72     22.46 o
  -1   8  16      241.39      196.90     25.49 o
   0   8  16       54.25       53.96     20.85 o
   1   8  16      213.65      217.04     25.93 o
   2   8  16       50.74       56.76     22.68 o
   3   8  16      118.96      101.53     22.38 o
   4   8  16      169.87      161.88     24.16 o
   5   8  16       29.15       30.16     16.90 o
  -4   9  16       30.77       73.30     27.85 o
  -3   9  16       89.25      124.61     26.65 o
  -2   9  16       12.17       15.34     23.47 o
  -1   9  16      129.86      123.26     24.95 o
   0   9  16        0.37       -5.35     22.87 o
   1   9  16       96.18       95.82     31.09 o
   2   9  16        4.93       32.73     25.11 o
   3   9  16       72.38       74.20     22.70 o
   4   9  16       33.32        8.98     23.31 o
  -3  10  16      163.29      142.48     29.94 o
  -2  10  16      233.18      224.87     28.55 o
  -1  10  16       21.91       22.80     24.85 o
   0  10  16       71.91       56.83     24.11 o
   1  10  16        9.57      -11.37     21.39 o
   2  10  16      207.65      215.41     28.10 o
   3  10  16      160.15      160.02     35.98 o
  -1  11  16        5.90       11.81     23.24 o
   0  11  16       45.76       34.54     35.97 o
   1  11  16        9.14       32.01     28.27 o
   1   0  17      117.73      169.28     17.54 o
   2   0  17       32.50       36.00     21.75 o
   3   0  17      540.62      598.33     42.79 o
   4   0  17      221.89      228.60     29.20 o
   5   0  17      151.20      115.82     29.13 o
   6   0  17      190.32      181.66     31.02 o
   7   0  17       18.05       33.76     28.80 o
  -7   1  17      114.33      116.93     42.99 o
  -6   1  17      245.44      236.44     32.39 o
  -5   1  17      452.75      389.44     35.97 o
  -4   1  17      172.78      233.98     29.51 o
  -3   1  17      253.80      276.14     24.57 o
  -2   1  17      161.01      170.97     21.19 o
  -1   1  17      143.68      155.62     20.29 o
   0   1  17       19.86       32.76     12.79 o
   1   1  17       92.56       93.17     21.13 o
   2   1  17      221.40      212.36     32.81 o
   3   1  17      166.59      151.78     27.66 o
   4   1  17      195.84      212.24     28.07 o
   5   1  17      444.16      417.69     38.69 o
   6   1  17      236.98      274.06     34.12 o
   7   1  17      126.33      163.15     31.97 o
  -7   2  17      121.07       60.22     30.34 o
  -6   2  17       20.41       32.11     27.11 o
  -5   2  17      110.35      133.64     26.62 o
  -4   2  17      392.72      413.42     63.03 o
  -3   2  17      127.02      142.97     22.62 o
  -2   2  17      334.26      341.20     25.05 o
  -1   2  17       52.08       72.69     18.05 o
   0   2  17       45.00       72.41     20.30 o
   1   2  17       60.15       70.48     17.88 o
   2   2  17      316.51      303.38     23.45 o
   3   2  17      145.80      178.52     29.52 o
   4   2  17      354.73      372.26     34.07 o
   5   2  17       94.59       73.81     46.59 o
   6   2  17       22.55       21.46     40.00 o
   7   2  17      128.15      131.12     32.01 o
  -6   3  17       93.46      137.61     29.61 o
  -5   3  17      337.58      331.33     34.33 o
  -4   3  17      310.20      319.35     27.38 o
  -3   3  17      123.18      122.41     22.21 o
  -2   3  17      359.12      360.51     26.31 o
  -1   3  17       22.80       24.36     16.98 o
   0   3  17        7.30      -19.41     19.41 o
   1   3  17       10.77       13.25     19.08 o
   2   3  17      352.21      376.09     21.80 o
   3   3  17      155.27      166.09     21.05 o
   4   3  17      288.36      269.97     34.21 o
   5   3  17      336.30      379.84     35.91 o
   6   3  17      107.43      114.11     31.48 o
  -6   4  17      105.38      101.35     31.02 o
  -5   4  17      216.38      237.63     26.87 o
  -4   4  17      141.74       92.06     22.79 o
  -3   4  17      396.49      379.38     29.35 o
  -2   4  17       82.28       87.79     19.96 o
  -1   4  17       32.47       -5.22     20.05 o
   0   4  17      340.78      277.04     26.51 o
   1   4  17       43.61       36.66     18.68 o
   2   4  17      114.21      144.70     17.61 o
   3   4  17      402.95      454.48     29.19 o
   4   4  17      151.30      158.34     28.62 o
   5   4  17      179.41      147.63     30.35 o
   6   4  17      100.55       65.50     31.46 o
  -6   5  17      261.34      264.55     34.77 o
  -5   5  17       46.25       12.70     22.54 o
  -4   5  17      190.92      194.51     25.99 o
  -3   5  17      418.39      420.96     29.44 o
  -2   5  17       80.69      102.19     27.91 o
  -1   5  17      165.51      148.32     23.23 o
   0   5  17       75.62       43.23     20.34 o
   1   5  17      112.03      103.36     21.41 o
   2   5  17       41.82       17.18     19.30 o
   3   5  17      434.12      428.55     24.58 o
   4   5  17      215.21      230.64     24.12 o
   5   5  17       62.11       45.27     61.16 o
   6   5  17      247.23      273.60     36.45 o
  -5   6  17      121.70      148.44     41.65 o
  -4   6  17      263.75      261.46     28.20 o
  -3   6  17      118.95      123.41     23.46 o
  -2   6  17       86.86       75.04     22.79 o
  -1   6  17      234.61      231.86     27.14 o
   0   6  17      178.18      178.59     25.47 o
   1   6  17      288.47      305.96     27.87 o
   2   6  17       87.14       63.55     30.72 o
   3   6  17      141.58      158.50     25.50 o
   4   6  17      223.78      202.92     24.54 o
   5   6  17      111.13      126.75     23.33 o
  -5   7  17       76.73       80.50     25.23 o
  -4   7  17      167.35      107.70     24.91 o
  -3   7  17       32.43       26.59     22.83 o
  -2   7  17      281.80      243.15     27.65 o
  -1   7  17      104.18      144.90     23.87 o
   0   7  17       51.84       25.97     22.25 o
   1   7  17       70.01       88.17     23.74 o
   2   7  17      216.91      151.05     24.59 o
   3   7  17       15.85      -23.76     26.37 o
   4   7  17      201.74      222.25     21.57 o
   5   7  17       82.26      120.32     24.11 o
  -4   8  17       61.35       73.38     25.98 o
  -3   8  17       79.89       24.59     25.34 o
  -2   8  17      184.69      192.70     30.91 o
  -1   8  17      178.84      203.71     32.37 o
   0   8  17      101.31       80.88     23.87 o
   1   8  17      181.17      192.28     27.48 o
   2   8  17      242.96      226.72     30.31 o
   3   8  17       60.08       34.33     34.66 o
   4   8  17       57.91       71.88     24.74 o
  -3   9  17       50.65       37.22     27.96 o
  -2   9  17      119.99      100.75     25.77 o
  -1   9  17      163.28      187.07     29.11 o
   0   9  17      160.35      166.55     55.78 o
   1   9  17      149.99      177.13     25.83 o
   2   9  17       80.14       86.94     28.77 o
   3   9  17       47.14       46.44     23.32 o
  -2  10  17       31.44       23.07     27.38 o
  -1  10  17       20.98       36.96     24.17 o
   0  10  17      192.89      194.04     27.93 o
   1  10  17       33.76       26.43     24.90 o
   2  10  17       23.45       17.18     25.57 o
   0   0  18       89.64      117.30     22.48 o
   1   0  18       22.87       -3.02     20.86 o
   2   0  18      168.18      176.41     27.52 o
   3   0  18      453.06      504.55     44.66 o
   4   0  18      386.51      363.63     35.35 o
   5   0  18       39.31       55.96     29.13 o
   6   0  18       99.18       66.51     32.03 o
  -6   1  18      100.57       90.75     30.92 o
  -5   1  18       60.81       60.86     28.58 o
  -4   1  18        9.16       36.87     44.33 o
  -3   1  18       95.60       75.68     23.83 o
  -2   1  18      384.76      452.06     37.08 o
  -1   1  18      202.46      191.19     22.68 o
   0   1  18      833.67      842.72     69.68 o
   1   1  18      163.50      207.60     20.56 o
   2   1  18      434.84      437.09     35.16 o
   3   1  18       84.03       78.15     25.39 o
   4   1  18        2.67       20.91     26.76 o
   5   1  18       84.67       32.48     26.72 o
   6   1  18      101.46      124.57     33.36 o
  -6   2  18        4.01       16.72     27.40 o
  -5   2  18      227.89      247.12     33.14 o
  -4   2  18      223.38      211.48     31.20 o
  -3   2  18      171.82      164.04     24.68 o
  -2   2  18      267.64      277.96     41.45 o
  -1   2  18      108.92      115.56     20.36 o
   0   2  18       12.35       13.18     22.12 o
   1   2  18      121.37      130.32     19.06 o
   2   2  18      233.99      274.87     23.43 o
   3   2  18      166.04      152.62     28.88 o
   4   2  18      243.02      302.87     49.05 o
   5   2  18      254.99      252.40     34.17 o
   6   2  18       17.64       41.65     30.46 o
  -6   3  18      200.94      190.35     33.12 o
  -5   3  18        5.87      -25.29     25.29 o
  -4   3  18       70.76       54.91     29.16 o
  -3   3  18       45.87       67.92     22.51 o
  -2   3  18       12.45        7.92     19.34 o
  -1   3  18      837.59      850.69     50.35 o
   0   3  18       37.83       33.46     22.46 o
   1   3  18      793.79      819.21     88.12 o
   2   3  18       10.59      -14.09     36.62 o
   3   3  18       75.92       80.35     37.46 o
   4   3  18       63.17       51.46     29.54 o
   5   3  18        7.98      -24.37     27.97 o
   6   3  18      225.89      250.15     73.12 o
  -6   4  18       53.33       51.52     55.99 o
  -5   4  18        6.56       -2.92     27.77 o
  -4   4  18      205.33      176.61     26.45 o
  -3   4  18      371.12      340.34     29.64 o
  -2   4  18      262.66      301.07     25.59 o
  -1   4  18      107.35      120.90     24.42 o
   0   4  18       25.64        7.32     19.75 o
   1   4  18      164.31      153.77     23.17 o
   2   4  18      240.40      257.68     27.27 o
   3   4  18      325.18      344.93     26.95 o
   4   4  18      297.84      280.29     38.59 o
   5   4  18        2.80       -4.46     45.16 o
   6   4  18       44.09       29.23     32.90 o
  -5   5  18      180.08      201.16     27.24 o
  -4   5  18       14.42       42.73     22.94 o
  -3   5  18       16.66       16.68     20.91 o
  -2   5  18      162.81      211.62     28.36 o
  -1   5  18       61.21       70.95     24.91 o
   0   5  18      632.36      661.04     43.50 o
   1   5  18       89.35       96.84     23.55 o
   2   5  18      197.35      231.01     31.51 o
   3   5  18       32.33       35.58     21.34 o
   4   5  18       28.91       28.45     42.12 o
   5   5  18      191.19      242.36     35.83 o
  -5   6  18       90.82      108.18     26.08 o
  -4   6  18       59.88       48.88     24.81 o
  -3   6  18      134.44      177.68     27.74 o
  -2   6  18      199.56      200.41     28.94 o
  -1   6  18      121.47      132.39     24.46 o
   0   6  18       32.81       65.92     23.78 o
   1   6  18       99.32      110.61     23.16 o
   2   6  18      250.49      277.15     46.22 o
   3   6  18      186.14      199.94     25.80 o
   4   6  18       46.24       19.42     23.85 o
   5   6  18      126.08      127.81     52.34 o
  -4   7  18       56.87       54.02     26.53 o
  -3   7  18       41.41        0.50     25.33 o
  -2   7  18      108.91      159.49     28.72 o
  -1   7  18      321.22      323.79     31.99 o
   0   7  18       93.88       78.12     25.18 o
   1   7  18      340.96      342.49     30.07 o
   2   7  18      152.21      190.40     26.23 o
   3   7  18       68.75       56.21     22.73 o
   4   7  18       58.58      113.25     33.65 o
  -3   8  18       81.59       98.14     29.30 o
  -2   8  18       25.55        9.04     24.51 o
  -1   8  18       47.99       34.86     24.97 o
   0   8  18      232.03      235.22     36.59 o
   1   8  18       79.86       88.90     23.69 o
   2   8  18       24.94       38.94     22.38 o
   3   8  18      107.63      108.23     25.38 o
  -2   9  18      115.09       70.24     28.58 o
  -1   9  18       72.31       83.50     25.91 o
   0   9  18       63.69       54.86     26.39 o
   1   9  18       91.96      116.22     27.18 o
   2   9  18      123.81      163.26     26.93 o
   1   0  19      727.25      934.11    117.19 o
   2   0  19       32.38       30.54     24.28 o
   3   0  19       13.88        4.10     24.75 o
   4   0  19      119.91      159.55     32.09 o
   5   0  19        9.11        0.29     28.45 o
  -5   1  19       31.54       -2.61     28.75 o
  -4   1  19      145.11      201.98     31.21 o
  -3   1  19      231.66      240.43     31.56 o
  -2   1  19      318.08      368.04     49.59 o
  -1   1  19      217.81      232.41     27.29 o
   0   1  19      169.28      296.19     41.22 o
   1   1  19      207.12      259.23     40.03 o
   2   1  19      318.59      378.30     80.82 o
   3   1  19      245.49      299.24     35.31 o
   4   1  19      100.93      142.84     41.93 o
   5   1  19       54.09       36.56     49.80 o
  -5   2  19        5.81       -6.48     28.01 o
  -4   2  19        8.73        1.55     41.22 o
  -3   2  19       59.20       33.98     23.12 o
  -2   2  19      326.26      400.45     30.91 o
  -1   2  19      132.75      150.64     21.81 o
   0   2  19      611.55      704.66     45.71 o
   1   2  19      110.55       96.02     33.71 o
   2   2  19      336.57      332.31     34.90 o
   3   2  19       49.49       35.60     27.37 o
   4   2  19       13.81       14.11     27.48 o
   5   2  19       15.37       35.19     29.36 o
  -5   3  19       31.47       12.78     27.05 o
  -4   3  19       15.77      -20.61     24.55 o
  -3   3  19      345.75      380.83     31.98 o
  -2   3  19      211.06      212.86     26.52 o
  -1   3  19      156.01      213.41     35.64 o
   0   3  19      300.62      279.85     31.39 o
   1   3  19      154.73      148.08     26.83 o
   2   3  19      250.62      340.65     40.66 o
   3   3  19      356.98      401.87     38.21 o
   4   3  19       27.98        1.09     28.86 o
   5   3  19        9.62      -28.41     28.41 o
  -5   4  19       29.48      -24.31     29.58 o
  -4   4  19        5.03        4.55     39.11 o
  -3   4  19       39.50       31.58     34.77 o
  -2   4  19      121.43      151.05     26.68 o
  -1   4  19      295.11      294.37     32.14 o
   0   4  19      401.81      471.10     37.40 o
   1   4  19      277.30      314.04     30.93 o
   2   4  19       92.01       87.89     30.28 o
   3   4  19       53.73       69.70     24.37 o
   4   4  19        4.29       18.01     30.83 o
   5   4  19       49.60       31.13     33.32 o
  -4   5  19      125.13      110.15     26.05 o
  -3   5  19        6.73        0.16     22.60 o
  -2   5  19      214.06      216.44     29.86 o
  -1   5  19      343.47      341.63     33.25 o
   0   5  19       13.63        0.56     24.37 o
   1   5  19      379.65      366.65     31.72 o
   2   5  19      223.47      184.39     26.19 o
   3   5  19        0.04       10.22     33.21 o
   4   5  19      119.32      135.15     40.38 o
  -4   6  19       47.23       65.77     27.41 o
  -3   6  19       57.29       41.02     27.22 o
  -2   6  19       27.38       11.12     33.55 o
  -1   6  19      301.70      365.43     33.57 o
   0   6  19      217.32      197.40     27.80 o
   1   6  19      271.44      319.61     32.03 o
   2   6  19       35.08       24.37     24.07 o
   3   6  19       38.27       42.28     34.80 o
   4   6  19       70.41       11.87     35.05 o
  -3   7  19      168.31      203.84     63.12 o
  -2   7  19       20.84        6.74     29.15 o
  -1   7  19       46.56       20.70     24.71 o
   0   7  19      194.71      208.13     30.07 o
   1   7  19       62.24       45.49     25.01 o
   2   7  19       29.21        9.96     23.23 o
   3   7  19      175.15      165.18     26.92 o
  -1   8  19       29.09      -13.51     27.07 o
   0   8  19       73.79       64.75     24.96 o
   1   8  19       25.79       36.43     24.48 o
   1   0  20        9.98        4.01     24.12 o
   2   0  20       96.91       90.52     28.27 o
   3   0  20       78.64       79.04     27.10 o
   4   0  20       45.32      -20.02     29.27 o
  -4   1  20       64.03      103.10     30.27 o
  -3   1  20      104.05       81.42     30.11 o
  -2   1  20      187.62      188.52     27.36 o
  -1   1  20       50.10       48.66     23.79 o
   0   1  20      156.19      130.66     36.79 o
   2   1  20      164.66      151.35     37.62 o
   3   1  20      121.94      107.34     30.93 o
   4   1  20       67.35       65.35     32.18 o
  -4   2  20       93.97       92.41     31.85 o
  -3   2  20      106.44      119.46     26.58 o
  -2   2  20       19.41       38.54     23.34 o
  -1   2  20      340.41      414.11     35.70 o
   0   2  20      224.10      213.23     39.88 o
   2   2  20       18.92       23.15     34.36 o
   3   2  20       64.15       94.23     31.15 o
   4   2  20      118.86      126.31     31.99 o
  -4   3  20       48.08       50.07     31.63 o
  -3   3  20      208.82      200.40     28.33 o
  -2   3  20      101.25      140.60     34.29 o
  -1   3  20      156.28      184.83     29.99 o
   0   3  20        8.87       18.30     25.58 o
   1   3  20      159.64      204.35     39.69 o
   3   3  20      176.67      235.00     43.55 o
   4   3  20       41.39      -12.68     31.48 o
  -4   4  20      205.41      248.16     29.71 o
  -3   4  20       46.44       34.37     25.05 o
  -2   4  20       16.96       66.89     27.68 o
  -1   4  20       68.22       57.85     32.18 o
   0   4  20      299.71      361.78     35.19 o
   1   4  20       46.90       64.87     26.33 o
   2   4  20       30.69       19.29     30.06 o
   4   4  20      153.20      156.46     40.28 o
  -3   5  20       33.07       21.10     34.38 o
  -2   5  20      139.34      118.16     36.54 o
  -1   5  20      146.26      129.36     29.63 o
   0   5  20        6.89       11.26     23.15 o
   1   5  20      121.36      121.98     27.45 o
   2   5  20      121.57       76.58     36.33 o
   3   5  20       24.99       27.42     34.71 o
  -2   6  20       92.82       60.69     27.46 o
  -1   6  20       34.98       -1.97     25.86 o
   0   6  20      117.15       87.17     28.45 o
   1   6  20       48.84       50.63     37.39 o
   2   6  20       66.65       49.66     31.17 o
   0   7  20      117.17      182.48     31.26 o
   2   0  21       17.51      -12.10     28.14 o
   3   0  21      241.31      298.50     34.97 o
  -3   1  21       42.36       23.83     78.79 o
  -2   1  21        2.20      -20.86     26.73 o
  -1   1  21       33.52       46.40     28.16 o
   2   1  21       11.14      -29.66     36.33 o
   3   1  21       37.77       -8.70     26.88 o
  -3   2  21       20.79        0.09     30.42 o
  -2   2  21       83.96       60.75     25.86 o
  -1   2  21       16.38       17.64     27.81 o
   0   2  21       67.82       73.46     37.20 o
   3   2  21       34.39       42.62     40.03 o
  -3   3  21       11.49      -23.99     26.09 o
  -2   3  21       49.09       57.26     25.28 o
  -1   3  21        5.72      -10.51     28.53 o
   0   3  21       69.64       70.29     37.35 o
   1   3  21        1.66       48.85     32.87 o
  -2   4  21      121.84       93.08     43.04 o
  -1   4  21       17.96       21.65     28.96 o
   0   4  21       84.29      158.07     31.21 o
   1   4  21       10.13        9.16     32.40 o
  -1   5  21       36.63       37.19     36.12 o
   0   5  21       92.76       75.28     50.47 o
   1   5  21       20.95       44.71     28.30 o
 
